# Supplementary material for: Genome-wide CRISPR screen for HSV-1 host factors reveals PAPSS1 contributes to heparan sulfate synthesis
Source: Commun Biol. 2022 Jul 19;5:694. doi: 10.1038/s42003-022-03581-9 (PMC9296583; doi:10.1038/s42003-022-03581-9)
Supplement: Supplementary file 4 — Supplementary Data 1 [file 42003_2022_3581_MOESM4_ESM.xlsx]

## Sheet: Sheet1
Supplementary Data 1: Read counts of next generation sequencing
sgRNA ID	gene ID	Replicate #1 control	Replicate #1 HSV-1 challenged	Replicate #2 control	Replicate #2 HSV-1 challenged
HGLibA_00001	A1BG	10	0	32	0
HGLibA_00002	A1BG	33	0	36	0
HGLibA_00003	A1BG	0	0	44	0
HGLibA_00004	A1CF	78	0	58	0
HGLibA_00005	A1CF	69	0	31	0
HGLibA_00006	A1CF	85	0	52	0
HGLibA_00007	A2M	62	0	44	0
HGLibA_00008	A2M	88	0	83	0
HGLibA_00009	A2M	82	0	45	0
HGLibA_00010	A2ML1	75	0	55	0
HGLibA_00011	A2ML1	55	0	43	0
HGLibA_00012	A2ML1	107	0	68	0
HGLibA_00013	A3GALT2	49	0	27	0
HGLibA_00014	A3GALT2	47	0	41	0
HGLibA_00015	A3GALT2	31	0	68	0
HGLibA_00016	A4GALT	75	0	55	0
HGLibA_00017	A4GALT	128	0	68	0
HGLibA_00018	A4GALT	40	0	67	0
HGLibA_00019	A4GNT	15	0	59	0
HGLibA_00020	A4GNT	21	0	33	0
HGLibA_00021	A4GNT	30	0	39	0
HGLibA_00022	AAAS	12	0	38	0
HGLibA_00023	AAAS	35	0	30	0
HGLibA_00024	AAAS	76	0	34	0
HGLibA_00025	AACS	13	0	32	0
HGLibA_00026	AACS	77	0	34	0
HGLibA_00027	AACS	42	0	65	0
HGLibA_00028	AADAC	61	0	55	0
HGLibA_00029	AADAC	13	0	71	0
HGLibA_00030	AADAC	17	0	48	0
HGLibA_00031	AADACL2	53	0	64	0
HGLibA_00032	AADACL2	34	0	49	0
HGLibA_00033	AADACL2	22	0	33	0
HGLibA_00034	AADACL3	43	0	81	0
HGLibA_00035	AADACL3	39	0	52	0
HGLibA_00036	AADACL3	6	0	48	0
HGLibA_00037	AADACL4	16	0	29	0
HGLibA_00038	AADACL4	32	0	37	0
HGLibA_00039	AADACL4	74	0	32	0
HGLibA_00040	AADAT	48	0	53	0
HGLibA_00041	AADAT	94	0	38	0
HGLibA_00042	AADAT	36	0	42	0
HGLibA_00043	AAED1	92	0	73	0
HGLibA_00044	AAED1	85	0	58	0
HGLibA_00045	AAED1	9	0	54	0
HGLibA_00046	AAGAB	96	0	31	0
HGLibA_00047	AAGAB	99	0	65	0
HGLibA_00048	AAGAB	56	0	71	0
HGLibA_00049	AAK1	0	0	25	0
HGLibA_00050	AAK1	36	0	55	0
HGLibA_00051	AAK1	70	0	80	0
HGLibA_00052	AAMDC	83	0	43	0
HGLibA_00053	AAMDC	94	0	36	0
HGLibA_00054	AAMDC	22	0	29	0
HGLibA_00055	AAMP	25	0	84	0
HGLibA_00056	AAMP	42	0	42	1
HGLibA_00057	AAMP	36	0	81	0
HGLibA_00058	AANAT	66	0	63	0
HGLibA_00059	AANAT	22	0	32	0
HGLibA_00060	AANAT	32	0	53	0
HGLibA_00061	AAR2	51	0	49	0
HGLibA_00062	AAR2	2	0	38	0
HGLibA_00063	AAR2	28	0	42	0
HGLibA_00064	AARD	23	0	22	0
HGLibA_00065	AARD	9	0	44	0
HGLibA_00066	AARD	23	0	22	0
HGLibA_00067	AARS	0	0	22	0
HGLibA_00068	AARS	51	0	25	0
HGLibA_00069	AARS	14	0	37	0
HGLibA_00070	AARS2	33	0	33	0
HGLibA_00071	AARS2	10	0	12	0
HGLibA_00072	AARS2	49	0	47	0
HGLibA_00073	AARSD1	35	0	61	0
HGLibA_00074	AARSD1	87	0	91	0
HGLibA_00075	AARSD1	2	0	29	0
HGLibA_00076	AASDH	104	0	65	0
HGLibA_00077	AASDH	10	0	58	0
HGLibA_00078	AASDH	20	0	37	0
HGLibA_00079	AASDHPPT	33	0	84	0
HGLibA_00080	AASDHPPT	22	0	63	509
HGLibA_00081	AASDHPPT	75	0	68	0
HGLibA_00082	AASS	94	0	61	0
HGLibA_00083	AASS	117	0	53	0
HGLibA_00084	AASS	12	0	92	0
HGLibA_00085	AATF	41	0	47	0
HGLibA_00086	AATF	79	0	66	0
HGLibA_00087	AATF	31	0	40	0
HGLibA_00088	AATK	18	0	19	0
HGLibA_00089	AATK	13	0	35	0
HGLibA_00090	AATK	36	0	80	0
HGLibA_00091	ABAT	53	0	74	0
HGLibA_00092	ABAT	9	0	35	0
HGLibA_00093	ABAT	98	0	47	0
HGLibA_00094	ABCA1	62	0	60	1
HGLibA_00095	ABCA1	85	0	57	0
HGLibA_00096	ABCA1	55	0	15	0
HGLibA_00097	ABCA10	36	0	45	0
HGLibA_00098	ABCA10	20	0	57	0
HGLibA_00099	ABCA10	20	0	46	0
HGLibA_00100	ABCA12	35	0	63	0
HGLibA_00101	ABCA12	9	0	32	0
HGLibA_00102	ABCA12	15	0	37	0
HGLibA_00103	ABCA13	163	0	66	0
HGLibA_00104	ABCA13	54	0	41	0
HGLibA_00105	ABCA13	63	0	66	0
HGLibA_00106	ABCA2	110	0	72	0
HGLibA_00107	ABCA2	60	0	38	0
HGLibA_00108	ABCA2	7	0	45	0
HGLibA_00109	ABCA3	8	0	25	0
HGLibA_00110	ABCA3	36	0	43	0
HGLibA_00111	ABCA3	0	0	12	0
HGLibA_00112	ABCA4	64	0	80	0
HGLibA_00113	ABCA4	15	0	25	0
HGLibA_00114	ABCA4	31	0	57	0
HGLibA_00115	ABCA5	34	0	56	0
HGLibA_00116	ABCA5	13	0	63	0
HGLibA_00117	ABCA5	82	0	29	0
HGLibA_00118	ABCA6	31	0	66	0
HGLibA_00119	ABCA6	66	0	47	0
HGLibA_00120	ABCA6	40	0	32	0
HGLibA_00121	ABCA7	8	0	46	0
HGLibA_00122	ABCA7	83	0	63	0
HGLibA_00123	ABCA7	31	0	57	0
HGLibA_00124	ABCA8	34	0	56	0
HGLibA_00125	ABCA8	66	0	36	0
HGLibA_00126	ABCA8	50	0	38	0
HGLibA_00127	ABCA9	41	0	64	0
HGLibA_00128	ABCA9	43	0	25	0
HGLibA_00129	ABCA9	160	0	44	0
HGLibA_00130	ABCB1	54	0	65	0
HGLibA_00131	ABCB1	77	0	54	0
HGLibA_00132	ABCB1	41	0	56	0
HGLibA_00133	ABCB10	40	0	56	0
HGLibA_00134	ABCB10	63	0	77	0
HGLibA_00135	ABCB10	118	0	37	0
HGLibA_00136	ABCB11	148	0	59	0
HGLibA_00137	ABCB11	22	0	32	0
HGLibA_00138	ABCB11	59	0	54	0
HGLibA_00139	ABCB4	44	0	54	0
HGLibA_00140	ABCB4	83	0	80	0
HGLibA_00141	ABCB4	120	0	61	0
HGLibA_00142	ABCB5	31	0	68	0
HGLibA_00143	ABCB5	107	0	74	0
HGLibA_00144	ABCB5	104	0	58	0
HGLibA_00145	ABCB6	56	0	38	0
HGLibA_00146	ABCB6	142	0	67	0
HGLibA_00147	ABCB6	173	0	50	0
HGLibA_00148	ABCB7	12	0	42	0
HGLibA_00149	ABCB7	30	0	39	0
HGLibA_00150	ABCB7	15	0	26	0
HGLibA_00151	ABCB8	54	0	42	0
HGLibA_00152	ABCB8	79	0	76	0
HGLibA_00153	ABCB8	39	0	57	0
HGLibA_00154	ABCB9	57	0	63	0
HGLibA_00155	ABCB9	137	0	28	0
HGLibA_00156	ABCB9	54	0	51	0
HGLibA_00157	ABCC1	36	0	27	0
HGLibA_00158	ABCC1	93	0	53	0
HGLibA_00159	ABCC1	151	0	58	0
HGLibA_00160	ABCC10	8	0	29	0
HGLibA_00161	ABCC10	17	0	55	0
HGLibA_00162	ABCC10	102	0	104	0
HGLibA_00163	ABCC11	41	0	48	0
HGLibA_00164	ABCC11	50	0	30	0
HGLibA_00165	ABCC11	41	0	34	0
HGLibA_00166	ABCC12	21	0	41	0
HGLibA_00167	ABCC12	65	0	56	0
HGLibA_00168	ABCC12	96	0	87	0
HGLibA_00169	ABCC2	71	0	52	0
HGLibA_00170	ABCC2	124	0	64	0
HGLibA_00171	ABCC2	8	0	23	0
HGLibA_00172	ABCC3	119	0	24	0
HGLibA_00173	ABCC3	57	0	79	0
HGLibA_00174	ABCC3	43	0	36	0
HGLibA_00175	ABCC4	90	0	41	0
HGLibA_00176	ABCC4	52	0	65	0
HGLibA_00177	ABCC4	179	0	73	0
HGLibA_00178	ABCC5	19	0	46	0
HGLibA_00179	ABCC5	6	0	80	0
HGLibA_00180	ABCC5	92	0	47	0
HGLibA_00181	ABCC6	30	0	29	0
HGLibA_00182	ABCC6	75	0	52	0
HGLibA_00183	ABCC6	14	0	61	0
HGLibA_00184	ABCC8	99	0	77	0
HGLibA_00185	ABCC8	141	0	76	0
HGLibA_00186	ABCC8	23	0	28	0
HGLibA_00187	ABCC9	145	0	79	0
HGLibA_00188	ABCC9	18	0	15	0
HGLibA_00189	ABCC9	3	0	21	0
HGLibA_00190	ABCD1	78	0	37	2
HGLibA_00191	ABCD1	31	0	30	0
HGLibA_00192	ABCD1	23	0	39	0
HGLibA_00193	ABCD2	24	0	41	0
HGLibA_00194	ABCD2	29	0	52	0
HGLibA_00195	ABCD2	8	0	36	0
HGLibA_00196	ABCD3	106	0	61	1
HGLibA_00197	ABCD3	20	0	30	0
HGLibA_00198	ABCD3	14	0	47	0
HGLibA_00199	ABCD4	59	0	44	1
HGLibA_00200	ABCD4	38	0	41	0
HGLibA_00201	ABCD4	82	0	49	0
HGLibA_00202	ABCE1	73	0	70	0
HGLibA_00203	ABCE1	11	0	38	0
HGLibA_00204	ABCE1	30	0	59	0
HGLibA_00205	ABCF1	110	0	49	0
HGLibA_00206	ABCF1	26	0	40	0
HGLibA_00207	ABCF1	232	0	65	0
HGLibA_00208	ABCF2	142	0	74	0
HGLibA_00209	ABCF2	34	0	48	0
HGLibA_00210	ABCF2	55	0	42	0
HGLibA_00211	ABCF3	10	0	28	0
HGLibA_00212	ABCF3	72	0	69	0
HGLibA_00213	ABCF3	9	0	41	0
HGLibA_00214	ABCG1	57	0	69	0
HGLibA_00215	ABCG1	25	0	41	0
HGLibA_00216	ABCG1	44	0	44	0
HGLibA_00217	ABCG2	33	0	61	0
HGLibA_00218	ABCG2	32	0	45	0
HGLibA_00219	ABCG2	48	0	53	0
HGLibA_00220	ABCG4	70	0	37	0
HGLibA_00221	ABCG4	28	0	28	0
HGLibA_00222	ABCG4	15	0	44	0
HGLibA_00223	ABCG5	35	0	30	0
HGLibA_00224	ABCG5	57	0	50	0
HGLibA_00225	ABCG5	50	0	59	0
HGLibA_00226	ABCG8	36	0	54	0
HGLibA_00227	ABCG8	6	0	54	0
HGLibA_00228	ABCG8	9	0	75	0
HGLibA_00229	ABHD1	106	0	69	0
HGLibA_00230	ABHD1	27	0	55	0
HGLibA_00231	ABHD1	41	0	92	0
HGLibA_00232	ABHD10	9	0	29	0
HGLibA_00233	ABHD10	61	0	36	0
HGLibA_00234	ABHD10	34	0	32	0
HGLibA_00235	ABHD11	41	0	49	0
HGLibA_00236	ABHD11	4	0	40	0
HGLibA_00237	ABHD11	2	0	29	0
HGLibA_00238	ABHD12	40	0	38	0
HGLibA_00239	ABHD12	28	0	24	0
HGLibA_00240	ABHD12	34	0	30	0
HGLibA_00241	ABHD12B	0	0	39	0
HGLibA_00242	ABHD12B	24	0	43	0
HGLibA_00243	ABHD12B	26	0	40	0
HGLibA_00244	ABHD13	31	0	47	0
HGLibA_00245	ABHD13	2	0	24	0
HGLibA_00246	ABHD13	67	0	51	0
HGLibA_00247	ABHD14A	98	0	56	0
HGLibA_00248	ABHD14A	71	0	65	205
HGLibA_00249	ABHD14A	51	0	89	0
HGLibA_00250	ABHD14B	53	0	46	0
HGLibA_00251	ABHD14B	47	0	34	0
HGLibA_00252	ABHD14B	111	0	51	0
HGLibA_00253	ABHD15	6	0	12	0
HGLibA_00254	ABHD15	7	0	32	0
HGLibA_00255	ABHD15	10	0	52	0
HGLibA_00256	ABHD16A	4	0	38	0
HGLibA_00257	ABHD16A	37	0	61	0
HGLibA_00258	ABHD16A	55	0	43	0
HGLibA_00259	ABHD16B	23	0	24	0
HGLibA_00260	ABHD16B	42	0	47	0
HGLibA_00261	ABHD16B	23	0	71	0
HGLibA_00262	ABHD17A	21	0	32	0
HGLibA_00263	ABHD17A	100	0	62	0
HGLibA_00264	ABHD17A	13	0	50	0
HGLibA_00265	ABHD17B	76	0	92	0
HGLibA_00266	ABHD17B	52	0	52	0
HGLibA_00267	ABHD17B	88	0	49	0
HGLibA_00268	ABHD17C	30	0	65	0
HGLibA_00269	ABHD17C	117	0	41	0
HGLibA_00270	ABHD17C	27	0	18	0
HGLibA_00271	ABHD2	38	0	39	0
HGLibA_00272	ABHD2	47	0	54	0
HGLibA_00273	ABHD2	28	0	53	0
HGLibA_00274	ABHD3	93	0	77	0
HGLibA_00275	ABHD3	56	0	46	0
HGLibA_00276	ABHD3	2	0	48	0
HGLibA_00277	ABHD4	78	0	45	0
HGLibA_00278	ABHD4	48	0	57	0
HGLibA_00279	ABHD4	12	0	20	0
HGLibA_00280	ABHD5	155	0	55	1
HGLibA_00281	ABHD5	185	0	72	0
HGLibA_00282	ABHD5	10	0	48	0
HGLibA_00283	ABHD6	175	0	62	0
HGLibA_00284	ABHD6	42	0	66	0
HGLibA_00285	ABHD6	65	0	58	0
HGLibA_00286	ABHD8	63	0	42	0
HGLibA_00287	ABHD8	45	0	48	0
HGLibA_00288	ABHD8	38	0	26	0
HGLibA_00289	ABI1	30	0	35	0
HGLibA_00290	ABI1	5	0	38	0
HGLibA_00291	ABI1	65	0	29	0
HGLibA_00292	ABI2	45	0	25	0
HGLibA_00293	ABI2	40	0	57	0
HGLibA_00294	ABI2	43	0	66	0
HGLibA_00295	ABI3	23	0	51	0
HGLibA_00296	ABI3	192	0	81	0
HGLibA_00297	ABI3	113	0	40	0
HGLibA_00298	ABI3BP	18	0	64	0
HGLibA_00299	ABI3BP	240	0	52	0
HGLibA_00300	ABI3BP	115	0	55	0
HGLibA_00301	ABL1	29	0	58	0
HGLibA_00302	ABL1	109	0	68	0
HGLibA_00303	ABL1	16	0	43	0
HGLibA_00304	ABL2	164	0	62	0
HGLibA_00305	ABL2	131	0	46	0
HGLibA_00306	ABL2	21	0	68	0
HGLibA_00307	ABLIM1	94	0	35	0
HGLibA_00308	ABLIM1	159	0	69	0
HGLibA_00309	ABLIM1	44	0	32	0
HGLibA_00310	ABLIM2	32	0	31	0
HGLibA_00311	ABLIM2	17	0	36	1
HGLibA_00312	ABLIM2	40	0	60	0
HGLibA_00313	ABLIM3	57	0	34	0
HGLibA_00314	ABLIM3	74	0	24	0
HGLibA_00315	ABLIM3	61	0	79	1
HGLibA_00316	ABO	35	0	65	0
HGLibA_00317	ABO	31	0	53	0
HGLibA_00318	ABO	52	0	22	0
HGLibA_00322	ABR	58	0	44	1
HGLibA_00323	ABR	70	0	56	0
HGLibA_00324	ABR	71	0	38	0
HGLibA_00325	ABRA	40	0	75	0
HGLibA_00326	ABRA	83	0	69	0
HGLibA_00327	ABRA	23	0	40	0
HGLibA_00328	ABRACL	49	0	30	0
HGLibA_00329	ABRACL	21	0	40	0
HGLibA_00330	ABRACL	30	0	64	0
HGLibA_00331	ABT1	93	0	40	0
HGLibA_00332	ABT1	3	0	41	0
HGLibA_00333	ABT1	46	0	37	0
HGLibA_00334	ABTB1	27	0	35	0
HGLibA_00335	ABTB1	11	0	32	0
HGLibA_00336	ABTB1	38	0	60	0
HGLibA_00337	ABTB2	41	0	37	0
HGLibA_00338	ABTB2	23	0	38	0
HGLibA_00339	ABTB2	13	0	43	0
HGLibA_00340	ACAA1	6	0	25	0
HGLibA_00341	ACAA1	17	0	50	0
HGLibA_00342	ACAA1	19	0	33	0
HGLibA_00343	ACAA2	81	0	47	0
HGLibA_00344	ACAA2	17	0	31	0
HGLibA_00345	ACAA2	118	0	61	0
HGLibA_00346	ACACA	13	0	33	0
HGLibA_00347	ACACA	37	0	38	0
HGLibA_00348	ACACA	26	0	46	0
HGLibA_00349	ACACB	122	0	73	0
HGLibA_00350	ACACB	25	0	40	0
HGLibA_00351	ACACB	39	0	36	0
HGLibA_00352	ACAD10	31	0	35	0
HGLibA_00353	ACAD10	88	0	43	0
HGLibA_00354	ACAD10	119	0	78	0
HGLibA_00355	ACAD11	110	0	71	0
HGLibA_00356	ACAD11	15	0	29	0
HGLibA_00357	ACAD11	46	0	35	0
HGLibA_00358	ACAD8	63	0	65	0
HGLibA_00359	ACAD8	48	0	84	0
HGLibA_00360	ACAD8	2	0	35	0
HGLibA_00361	ACAD9	146	0	65	0
HGLibA_00362	ACAD9	42	0	54	0
HGLibA_00363	ACAD9	47	0	50	0
HGLibA_00364	ACADL	32	0	42	0
HGLibA_00365	ACADL	15	0	50	1
HGLibA_00366	ACADL	56	0	38	0
HGLibA_00367	ACADM	92	0	53	0
HGLibA_00368	ACADM	32	0	49	0
HGLibA_00369	ACADM	19	0	36	0
HGLibA_00370	ACADS	34	0	47	0
HGLibA_00371	ACADS	6	0	27	0
HGLibA_00372	ACADS	119	0	54	0
HGLibA_00373	ACADSB	121	0	42	0
HGLibA_00374	ACADSB	96	0	61	0
HGLibA_00375	ACADSB	87	0	38	0
HGLibA_00376	ACADVL	109	0	68	0
HGLibA_00377	ACADVL	25	0	53	0
HGLibA_00378	ACADVL	69	0	28	0
HGLibA_00379	ACAN	52	0	51	0
HGLibA_00380	ACAN	4	0	64	0
HGLibA_00381	ACAN	7	0	35	0
HGLibA_00382	ACAP1	41	0	84	0
HGLibA_00383	ACAP1	40	0	35	0
HGLibA_00384	ACAP1	16	0	65	0
HGLibA_00385	ACAP2	38	0	27	0
HGLibA_00386	ACAP2	34	0	44	0
HGLibA_00387	ACAP2	3	0	33	0
HGLibA_00388	ACAP3	34	0	45	0
HGLibA_00389	ACAP3	61	0	77	0
HGLibA_00390	ACAP3	53	0	66	0
HGLibA_00391	ACAT1	19	0	44	0
HGLibA_00392	ACAT1	34	0	59	0
HGLibA_00393	ACAT1	90	0	44	0
HGLibA_00394	ACAT2	56	0	73	0
HGLibA_00395	ACAT2	6	0	41	0
HGLibA_00396	ACAT2	117	0	87	0
HGLibA_00397	ACBD3	71	0	95	0
HGLibA_00398	ACBD3	20	0	85	0
HGLibA_00399	ACBD3	57	0	36	0
HGLibA_00400	ACBD4	98	0	61	0
HGLibA_00401	ACBD4	63	0	34	0
HGLibA_00402	ACBD4	56	0	58	0
HGLibA_00403	ACBD5	33	0	25	0
HGLibA_00404	ACBD5	45	0	38	0
HGLibA_00405	ACBD5	44	0	56	0
HGLibA_00406	ACBD6	13	0	21	0
HGLibA_00407	ACBD6	7	0	24	0
HGLibA_00408	ACBD6	18	0	42	0
HGLibA_00409	ACBD7	77	0	29	0
HGLibA_00410	ACBD7	39	0	47	0
HGLibA_00411	ACBD7	72	0	53	0
HGLibA_00412	ACCS	6	0	22	0
HGLibA_00413	ACCS	29	0	52	0
HGLibA_00414	ACCS	45	0	55	0
HGLibA_00415	ACCSL	22	0	24	0
HGLibA_00416	ACCSL	29	0	53	0
HGLibA_00417	ACCSL	28	0	33	0
HGLibA_00418	ACD	75	0	29	0
HGLibA_00419	ACD	14	0	32	0
HGLibA_00420	ACD	106	0	67	0
HGLibA_00421	ACE	83	0	42	0
HGLibA_00422	ACE	125	0	83	0
HGLibA_00423	ACE	32	0	50	0
HGLibA_00424	ACE2	77	0	49	0
HGLibA_00425	ACE2	8	0	50	0
HGLibA_00426	ACE2	58	0	68	0
HGLibA_00427	ACER1	64	0	52	0
HGLibA_00428	ACER1	34	0	54	0
HGLibA_00429	ACER1	12	0	47	0
HGLibA_00430	ACER2	81	0	35	0
HGLibA_00431	ACER2	26	0	45	0
HGLibA_00432	ACER2	33	0	43	0
HGLibA_00433	ACER3	49	0	58	0
HGLibA_00434	ACER3	16	0	35	0
HGLibA_00435	ACER3	98	0	40	0
HGLibA_00436	ACHE	115	0	34	0
HGLibA_00437	ACHE	65	0	44	0
HGLibA_00438	ACHE	66	0	45	0
HGLibA_00439	ACIN1	8	0	42	0
HGLibA_00440	ACIN1	8	0	29	0
HGLibA_00441	ACIN1	48	0	43	0
HGLibA_00444	ACKR2	4	0	20	0
HGLibA_00449	ACKR4	16	0	51	0
HGLibA_00450	ACKR4	6	0	33	0
HGLibA_00451	ACLY	16	0	35	0
HGLibA_00452	ACLY	95	0	57	0
HGLibA_00453	ACLY	37	0	43	1
HGLibA_00454	ACMSD	64	0	63	0
HGLibA_00455	ACMSD	19	0	30	0
HGLibA_00456	ACMSD	37	0	67	0
HGLibA_00457	ACN9	45	0	37	0
HGLibA_00458	ACN9	8	0	35	0
HGLibA_00459	ACN9	46	0	31	0
HGLibA_00460	ACO1	16	0	37	0
HGLibA_00461	ACO1	48	0	54	0
HGLibA_00462	ACO1	42	0	58	0
HGLibA_00463	ACO2	249	0	93	0
HGLibA_00464	ACO2	68	0	20	0
HGLibA_00465	ACO2	10	0	17	0
HGLibA_00466	ACOT1	51	0	45	0
HGLibA_00467	ACOT1	33	0	22	0
HGLibA_00468	ACOT1	111	0	72	1
HGLibA_00469	ACOT11	81	0	61	0
HGLibA_00470	ACOT11	57	0	32	0
HGLibA_00471	ACOT11	42	0	78	0
HGLibA_00472	ACOT12	35	0	51	0
HGLibA_00473	ACOT12	61	0	19	0
HGLibA_00474	ACOT12	39	0	63	0
HGLibA_00475	ACOT13	36	0	36	0
HGLibA_00476	ACOT13	34	0	43	0
HGLibA_00477	ACOT13	40	0	21	0
HGLibA_00478	ACOT2	31	0	82	0
HGLibA_00479	ACOT2	23	0	53	0
HGLibA_00480	ACOT2	12	0	82	0
HGLibA_00481	ACOT4	75	0	61	0
HGLibA_00482	ACOT4	46	0	36	0
HGLibA_00483	ACOT4	24	0	13	0
HGLibA_00484	ACOT6	1	0	34	0
HGLibA_00485	ACOT6	104	0	75	0
HGLibA_00486	ACOT6	83	0	29	0
HGLibA_00487	ACOT7	181	0	29	0
HGLibA_00488	ACOT7	111	0	33	0
HGLibA_00489	ACOT7	65	0	66	0
HGLibA_00490	ACOT8	109	0	51	0
HGLibA_00491	ACOT8	101	0	57	0
HGLibA_00492	ACOT8	98	0	80	0
HGLibA_00493	ACOT9	159	0	77	0
HGLibA_00494	ACOT9	76	0	33	0
HGLibA_00495	ACOT9	110	0	113	0
HGLibA_00496	ACOX1	81	0	64	0
HGLibA_00497	ACOX1	72	0	40	0
HGLibA_00498	ACOX1	19	0	42	0
HGLibA_00499	ACOX2	37	0	39	0
HGLibA_00500	ACOX2	15	0	23	0
HGLibA_00501	ACOX2	6	0	32	0
HGLibA_00502	ACOX3	56	0	58	0
HGLibA_00503	ACOX3	100	0	53	0
HGLibA_00504	ACOX3	18	0	69	0
HGLibA_00505	ACOXL	22	0	41	0
HGLibA_00506	ACOXL	57	0	40	0
HGLibA_00507	ACOXL	21	0	63	0
HGLibA_00508	ACP1	187	0	53	0
HGLibA_00509	ACP1	20	0	84	0
HGLibA_00510	ACP1	70	0	75	0
HGLibA_00511	ACP2	54	0	37	0
HGLibA_00512	ACP2	36	0	72	0
HGLibA_00513	ACP2	2	0	19	0
HGLibA_00514	ACP5	120	0	31	0
HGLibA_00515	ACP5	47	0	76	0
HGLibA_00516	ACP5	98	0	90	0
HGLibA_00517	ACP6	78	0	43	0
HGLibA_00518	ACP6	18	0	52	0
HGLibA_00519	ACP6	107	0	49	0
HGLibA_00520	ACPL2	45	41847	42	28665
HGLibA_00521	ACPL2	49	0	47	0
HGLibA_00522	ACPL2	94	0	46	0
HGLibA_00523	ACPP	179	0	45	0
HGLibA_00524	ACPP	86	0	35	0
HGLibA_00525	ACPP	61	0	48	0
HGLibA_00526	ACPT	89	0	42	0
HGLibA_00527	ACPT	78	0	56	0
HGLibA_00528	ACPT	50	0	40	0
HGLibA_00529	ACR	70	0	49	0
HGLibA_00530	ACR	54	0	76	0
HGLibA_00531	ACR	13	0	40	0
HGLibA_00532	ACRBP	54	0	62	0
HGLibA_00533	ACRBP	54	0	61	0
HGLibA_00534	ACRBP	22	0	38	0
HGLibA_00535	ACRC	56	0	73	0
HGLibA_00536	ACRC	15	0	29	0
HGLibA_00537	ACRC	55	0	70	0
HGLibA_00538	ACRV1	26	0	51	0
HGLibA_00539	ACRV1	139	0	32	0
HGLibA_00540	ACRV1	90	0	53	0
HGLibA_00541	ACSBG1	66	0	67	0
HGLibA_00542	ACSBG1	38	0	50	26
HGLibA_00543	ACSBG1	47	0	59	0
HGLibA_00544	ACSBG2	24	0	22	0
HGLibA_00545	ACSBG2	80	0	62	0
HGLibA_00546	ACSBG2	51	0	65	0
HGLibA_00547	ACSF2	46	0	27	0
HGLibA_00548	ACSF2	28	0	48	0
HGLibA_00549	ACSF2	20	0	84	0
HGLibA_00550	ACSF3	48	0	42	0
HGLibA_00551	ACSF3	45	0	60	0
HGLibA_00552	ACSF3	28	0	46	1
HGLibA_00553	ACSL1	20	0	40	0
HGLibA_00554	ACSL1	55	0	50	0
HGLibA_00555	ACSL1	71	0	34	0
HGLibA_00556	ACSL3	84	0	91	0
HGLibA_00557	ACSL3	11	0	46	0
HGLibA_00558	ACSL3	70	0	68	0
HGLibA_00559	ACSL4	45	0	68	0
HGLibA_00560	ACSL4	43	0	32	0
HGLibA_00561	ACSL4	9	0	42	0
HGLibA_00562	ACSL5	53	0	34	0
HGLibA_00563	ACSL5	149	0	56	0
HGLibA_00564	ACSL5	115	0	72	0
HGLibA_00565	ACSL6	47	0	40	0
HGLibA_00566	ACSL6	60	0	45	0
HGLibA_00567	ACSL6	26	0	75	0
HGLibA_00568	ACSM1	0	0	52	0
HGLibA_00569	ACSM1	15	0	68	0
HGLibA_00570	ACSM1	27	0	59	0
HGLibA_00571	ACSM2A	36	0	62	0
HGLibA_00572	ACSM2A	27	0	57	0
HGLibA_00573	ACSM2A	39	0	37	0
HGLibA_00574	ACSM2B	24	0	35	0
HGLibA_00575	ACSM2B	68	0	70	0
HGLibA_00576	ACSM2B	61	0	65	0
HGLibA_00577	ACSM3	93	0	42	0
HGLibA_00578	ACSM3	30	0	26	0
HGLibA_00579	ACSM3	97	0	53	0
HGLibA_00580	ACSM4	34	0	55	0
HGLibA_00581	ACSM4	97	0	62	0
HGLibA_00582	ACSM4	91	0	94	0
HGLibA_00583	ACSM5	96	0	55	0
HGLibA_00584	ACSM5	37	0	56	0
HGLibA_00585	ACSM5	17	0	31	0
HGLibA_00586	ACSS1	35	0	85	0
HGLibA_00587	ACSS1	24	0	36	0
HGLibA_00588	ACSS1	16	0	47	0
HGLibA_00589	ACSS2	47	0	88	0
HGLibA_00590	ACSS2	18	0	64	0
HGLibA_00591	ACSS2	47	0	42	0
HGLibA_00592	ACSS3	46	0	52	0
HGLibA_00593	ACSS3	20	0	25	0
HGLibA_00594	ACSS3	30	0	41	0
HGLibA_00595	ACTA1	119	0	50	0
HGLibA_00596	ACTA1	35	0	54	0
HGLibA_00597	ACTA1	25	0	61	0
HGLibA_00598	ACTA2	3	0	24	0
HGLibA_00599	ACTA2	11	0	42	0
HGLibA_00600	ACTA2	42	0	76	0
HGLibA_00601	ACTB	25	0	23	0
HGLibA_00602	ACTB	18	0	24	0
HGLibA_00603	ACTB	27	0	51	0
HGLibA_00604	ACTBL2	210	0	56	0
HGLibA_00605	ACTBL2	21	0	48	0
HGLibA_00606	ACTBL2	92	0	74	0
HGLibA_00607	ACTC1	22	0	22	0
HGLibA_00608	ACTC1	44	0	67	0
HGLibA_00609	ACTC1	32	0	54	0
HGLibA_00610	ACTG1	88	0	53	0
HGLibA_00611	ACTG1	144	0	63	0
HGLibA_00612	ACTG1	52	0	39	0
HGLibA_00613	ACTG2	16	0	38	0
HGLibA_00614	ACTG2	43	0	35	0
HGLibA_00615	ACTG2	68	0	50	0
HGLibA_00616	ACTL10	26	0	42	0
HGLibA_00617	ACTL10	26	0	42	0
HGLibA_00618	ACTL10	43	0	46	0
HGLibA_00619	ACTL6A	3	0	19	0
HGLibA_00620	ACTL6A	4	0	46	0
HGLibA_00621	ACTL6A	75	0	48	0
HGLibA_00622	ACTL6B	33	0	32	0
HGLibA_00623	ACTL6B	122	0	79	0
HGLibA_00624	ACTL6B	85	0	51	0
HGLibA_00625	ACTL7A	16	0	37	0
HGLibA_00626	ACTL7A	12	0	22	0
HGLibA_00627	ACTL7A	89	0	51	0
HGLibA_00628	ACTL7B	41	0	45	0
HGLibA_00629	ACTL7B	40	0	29	0
HGLibA_00630	ACTL7B	36	0	74	0
HGLibA_00631	ACTL8	70	0	35	0
HGLibA_00632	ACTL8	81	0	39	0
HGLibA_00633	ACTL8	54	0	48	0
HGLibA_00634	ACTL9	68	0	42	0
HGLibA_00635	ACTL9	71	0	43	0
HGLibA_00636	ACTL9	36	0	64	0
HGLibA_00637	ACTN1	16	0	54	0
HGLibA_00638	ACTN1	47	0	47	0
HGLibA_00639	ACTN1	56	0	49	0
HGLibA_00640	ACTN2	78	0	56	0
HGLibA_00641	ACTN2	176	0	50	0
HGLibA_00642	ACTN2	84	0	26	0
HGLibA_00643	ACTN4	50	0	32	0
HGLibA_00644	ACTN4	18	0	35	0
HGLibA_00645	ACTN4	53	0	57	0
HGLibA_00646	ACTR10	92	0	88	0
HGLibA_00647	ACTR10	142	0	46	0
HGLibA_00648	ACTR10	10	0	21	0
HGLibA_00649	ACTR1A	65	0	79	0
HGLibA_00650	ACTR1A	200	0	75	0
HGLibA_00651	ACTR1A	20	0	29	0
HGLibA_00652	ACTR1B	29	0	59	0
HGLibA_00653	ACTR1B	56	0	49	0
HGLibA_00654	ACTR1B	53	0	83	0
HGLibA_00655	ACTR2	7	0	35	0
HGLibA_00656	ACTR2	9	0	40	0
HGLibA_00657	ACTR2	78	0	57	0
HGLibA_00658	ACTR3	21	0	53	0
HGLibA_00659	ACTR3	57	0	28	0
HGLibA_00660	ACTR3	51	0	55	0
HGLibA_00661	ACTR3B	22	0	34	0
HGLibA_00662	ACTR3B	35	0	51	0
HGLibA_00663	ACTR3B	20	0	57	0
HGLibA_00664	ACTR3C	38	0	49	0
HGLibA_00666	ACTR3C	43	0	88	0
HGLibA_00667	ACTR5	78	0	70	0
HGLibA_00668	ACTR5	35	0	61	0
HGLibA_00669	ACTR5	152	0	71	0
HGLibA_00670	ACTR6	140	0	48	0
HGLibA_00671	ACTR6	9	0	32	0
HGLibA_00672	ACTR6	126	0	66	0
HGLibA_00673	ACTR8	49	0	50	0
HGLibA_00674	ACTR8	57	0	77	0
HGLibA_00675	ACTR8	149	0	137	0
HGLibA_00676	ACTRT1	18	0	48	0
HGLibA_00677	ACTRT1	103	0	66	0
HGLibA_00678	ACTRT1	60	0	57	0
HGLibA_00679	ACTRT2	24	0	51	0
HGLibA_00680	ACTRT2	87	0	49	0
HGLibA_00681	ACTRT2	47	0	69	0
HGLibA_00682	ACTRT3	31	0	40	0
HGLibA_00683	ACTRT3	3	0	31	8970
HGLibA_00684	ACTRT3	57	0	65	0
HGLibA_00685	ACVR1	98	0	61	0
HGLibA_00686	ACVR1	75	0	67	0
HGLibA_00687	ACVR1	27	0	58	0
HGLibA_00688	ACVR1B	130	0	86	0
HGLibA_00689	ACVR1B	33	0	39	0
HGLibA_00690	ACVR1B	41	0	36	0
HGLibA_00691	ACVR1C	99	0	68	0
HGLibA_00692	ACVR1C	12	0	24	0
HGLibA_00693	ACVR1C	11	0	26	0
HGLibA_00694	ACVR2A	39	0	55	0
HGLibA_00695	ACVR2A	61	0	23	0
HGLibA_00696	ACVR2A	35	0	31	0
HGLibA_00697	ACVR2B	16	0	13	0
HGLibA_00698	ACVR2B	27	0	63	0
HGLibA_00699	ACVR2B	71	0	64	0
HGLibA_00700	ACVRL1	6	0	36	0
HGLibA_00701	ACVRL1	154	0	50	0
HGLibA_00702	ACVRL1	47	0	36	0
HGLibA_00703	ACY1	15	0	49	0
HGLibA_00704	ACY1	36	0	34	0
HGLibA_00705	ACY1	67	0	91	0
HGLibA_00706	ACY3	45	0	32	0
HGLibA_00707	ACY3	37	0	18	0
HGLibA_00708	ACY3	27	0	32	0
HGLibA_00709	ACYP1	226	0	55	0
HGLibA_00710	ACYP1	49	0	77	0
HGLibA_00711	ACYP1	73	0	39	0
HGLibA_00712	ACYP2	63	0	62	0
HGLibA_00713	ACYP2	48	0	18	0
HGLibA_00714	ACYP2	72	0	89	0
HGLibA_00715	ADA	11	0	49	0
HGLibA_00716	ADA	24	0	66	0
HGLibA_00717	ADA	149	0	81	0
HGLibA_00718	ADAD1	75	0	67	0
HGLibA_00719	ADAD1	23	0	40	0
HGLibA_00720	ADAD1	264	0	45	0
HGLibA_00721	ADAD2	10	0	36	0
HGLibA_00722	ADAD2	32	0	60	0
HGLibA_00723	ADAD2	130	0	41	0
HGLibA_00724	ADAL	41	0	78	0
HGLibA_00725	ADAL	89	0	49	0
HGLibA_00726	ADAL	29	0	44	0
HGLibA_00727	ADAM10	129	0	56	0
HGLibA_00728	ADAM10	170	0	79	0
HGLibA_00729	ADAM10	20	0	68	0
HGLibA_00730	ADAM11	17	0	31	0
HGLibA_00731	ADAM11	13	0	63	0
HGLibA_00732	ADAM11	11	0	23	0
HGLibA_00733	ADAM12	58	0	44	0
HGLibA_00734	ADAM12	160	0	54	0
HGLibA_00735	ADAM12	76	0	56	0
HGLibA_00736	ADAM15	175	0	58	0
HGLibA_00737	ADAM15	30	0	27	0
HGLibA_00738	ADAM15	13	0	36	0
HGLibA_00739	ADAM17	53	0	31	0
HGLibA_00740	ADAM17	37	0	58	0
HGLibA_00741	ADAM17	131	0	56	0
HGLibA_00742	ADAM18	38	0	29	0
HGLibA_00743	ADAM18	116	0	51	0
HGLibA_00744	ADAM18	0	0	43	0
HGLibA_00745	ADAM19	29	0	66	0
HGLibA_00746	ADAM19	46	0	42	0
HGLibA_00747	ADAM19	86	0	47	0
HGLibA_00748	ADAM2	61	0	76	0
HGLibA_00749	ADAM2	34	0	48	0
HGLibA_00750	ADAM2	71	0	61	0
HGLibA_00751	ADAM20	89	0	55	0
HGLibA_00752	ADAM20	51	0	106	0
HGLibA_00753	ADAM20	46	0	48	0
HGLibA_00754	ADAM21	89	0	75	0
HGLibA_00755	ADAM21	32	0	44	0
HGLibA_00756	ADAM21	35	0	82	0
HGLibA_00757	ADAM22	35	0	55	0
HGLibA_00758	ADAM22	57	0	45	0
HGLibA_00759	ADAM22	12	0	60	0
HGLibA_00760	ADAM23	87	0	53	0
HGLibA_00761	ADAM23	48	0	34	0
HGLibA_00762	ADAM23	30	0	62	0
HGLibA_00763	ADAM28	48	0	94	0
HGLibA_00764	ADAM28	26	0	71	0
HGLibA_00765	ADAM28	56	0	68	0
HGLibA_00766	ADAM29	45	0	24	0
HGLibA_00767	ADAM29	51	0	44	0
HGLibA_00768	ADAM29	130	0	63	0
HGLibA_00769	ADAM30	95	0	58	0
HGLibA_00770	ADAM30	13	0	43	0
HGLibA_00771	ADAM30	22	0	51	0
HGLibA_00772	ADAM32	96	0	51	0
HGLibA_00773	ADAM32	64	0	47	0
HGLibA_00774	ADAM32	12	0	52	0
HGLibA_00775	ADAM33	38	0	66	0
HGLibA_00776	ADAM33	133	0	115	0
HGLibA_00777	ADAM33	208	0	102	0
HGLibA_00778	ADAM7	32	0	46	0
HGLibA_00779	ADAM7	73	0	46	0
HGLibA_00780	ADAM7	45	0	82	0
HGLibA_00781	ADAM8	47	0	58	0
HGLibA_00782	ADAM8	79	0	67	0
HGLibA_00783	ADAM8	56	0	47	0
HGLibA_00784	ADAM9	58	0	51	0
HGLibA_00785	ADAM9	7	0	24	0
HGLibA_00786	ADAM9	8	0	46	0
HGLibA_00787	ADAMDEC1	67	0	43	0
HGLibA_00788	ADAMDEC1	59	0	27	0
HGLibA_00789	ADAMDEC1	15	0	40	0
HGLibA_00790	ADAMTS1	77	0	28	0
HGLibA_00791	ADAMTS1	42	0	76	0
HGLibA_00792	ADAMTS1	30	0	51	0
HGLibA_00793	ADAMTS10	10	0	67	1
HGLibA_00794	ADAMTS10	185	0	108	1
HGLibA_00795	ADAMTS10	78	0	49	0
HGLibA_00796	ADAMTS12	13	0	58	0
HGLibA_00797	ADAMTS12	76	0	56	0
HGLibA_00798	ADAMTS12	108	0	62	0
HGLibA_00799	ADAMTS13	98	0	55	0
HGLibA_00800	ADAMTS13	77	0	49	0
HGLibA_00801	ADAMTS13	86	0	70	0
HGLibA_00802	ADAMTS14	104	0	83	0
HGLibA_00803	ADAMTS14	93	0	66	0
HGLibA_00804	ADAMTS14	80	0	39	0
HGLibA_00805	ADAMTS15	25	0	28	0
HGLibA_00806	ADAMTS15	31	0	49	0
HGLibA_00807	ADAMTS15	57	0	44	0
HGLibA_00808	ADAMTS16	83	0	62	0
HGLibA_00809	ADAMTS16	173	0	93	0
HGLibA_00810	ADAMTS16	54	0	58	0
HGLibA_00811	ADAMTS17	102	0	39	0
HGLibA_00812	ADAMTS17	52	0	77	1
HGLibA_00813	ADAMTS17	53	0	41	0
HGLibA_00814	ADAMTS18	41	0	45	0
HGLibA_00815	ADAMTS18	19	0	34	0
HGLibA_00816	ADAMTS18	38	0	51	0
HGLibA_00817	ADAMTS19	22	0	64	0
HGLibA_00818	ADAMTS19	162	0	71	0
HGLibA_00819	ADAMTS19	66	0	67	0
HGLibA_00820	ADAMTS2	34	0	46	0
HGLibA_00821	ADAMTS2	17	0	21	0
HGLibA_00822	ADAMTS2	22	0	60	0
HGLibA_00823	ADAMTS20	89	0	44	0
HGLibA_00824	ADAMTS20	25	0	30	0
HGLibA_00825	ADAMTS20	28	0	39	0
HGLibA_00826	ADAMTS3	18	0	31	0
HGLibA_00827	ADAMTS3	81	0	39	0
HGLibA_00828	ADAMTS3	54	0	43	0
HGLibA_00829	ADAMTS4	12	0	22	0
HGLibA_00830	ADAMTS4	44	0	49	0
HGLibA_00831	ADAMTS4	22	0	40	0
HGLibA_00832	ADAMTS5	2	0	38	0
HGLibA_00833	ADAMTS5	35	0	31	0
HGLibA_00834	ADAMTS5	59	0	44	0
HGLibA_00835	ADAMTS6	5	0	41	0
HGLibA_00836	ADAMTS6	91	0	68	0
HGLibA_00837	ADAMTS6	23	0	27	0
HGLibA_00838	ADAMTS7	22	0	48	0
HGLibA_00839	ADAMTS7	2	0	22	0
HGLibA_00840	ADAMTS7	13	0	45	0
HGLibA_00841	ADAMTS8	149	0	58	0
HGLibA_00842	ADAMTS8	33	0	60	0
HGLibA_00843	ADAMTS8	20	0	34	0
HGLibA_00844	ADAMTS9	52	0	57	0
HGLibA_00845	ADAMTS9	40	0	54	0
HGLibA_00846	ADAMTS9	84	0	77	0
HGLibA_00847	ADAMTSL1	62	0	82	0
HGLibA_00848	ADAMTSL1	11	0	37	0
HGLibA_00849	ADAMTSL1	65	0	28	0
HGLibA_00850	ADAMTSL2	74	0	57	0
HGLibA_00851	ADAMTSL2	5	0	89	0
HGLibA_00852	ADAMTSL2	48	0	66	0
HGLibA_00853	ADAMTSL3	41	0	53	0
HGLibA_00854	ADAMTSL3	27	0	38	0
HGLibA_00855	ADAMTSL3	59	0	48	0
HGLibA_00856	ADAMTSL4	125	0	46	0
HGLibA_00857	ADAMTSL4	1	0	39	0
HGLibA_00858	ADAMTSL4	7	0	44	0
HGLibA_00859	ADAMTSL5	172	0	45	0
HGLibA_00860	ADAMTSL5	0	0	20	0
HGLibA_00861	ADAMTSL5	25	0	82	0
HGLibA_00862	ADAP1	2	0	52	0
HGLibA_00863	ADAP1	31	0	21	0
HGLibA_00864	ADAP1	3	0	39	0
HGLibA_00865	ADAP2	109	0	20	0
HGLibA_00866	ADAP2	117	0	53	0
HGLibA_00867	ADAP2	53	0	54	0
HGLibA_00868	ADAR	5	0	38	0
HGLibA_00869	ADAR	22	0	66	0
HGLibA_00870	ADAR	32	0	43	0
HGLibA_00871	ADARB1	47	0	25	0
HGLibA_00872	ADARB1	33	0	63	0
HGLibA_00873	ADARB1	27	0	39	0
HGLibA_00874	ADARB2	73	0	44	0
HGLibA_00875	ADARB2	66	0	37	0
HGLibA_00876	ADARB2	8	0	41	0
HGLibA_00877	ADAT1	31	0	49	0
HGLibA_00878	ADAT1	12	0	44	0
HGLibA_00879	ADAT1	55	0	63	0
HGLibA_00880	ADAT2	34	0	54	0
HGLibA_00881	ADAT2	41	0	50	0
HGLibA_00882	ADAT2	10	0	21	0
HGLibA_00883	ADAT3	10	0	21	0
HGLibA_00884	ADAT3	7	0	48	242
HGLibA_00885	ADAT3	95	0	54	0
HGLibA_00886	ADC	124	0	79	0
HGLibA_00887	ADC	7	0	29	0
HGLibA_00888	ADC	68	0	44	0
HGLibA_00889	ADCK1	24	0	31	0
HGLibA_00890	ADCK1	49	0	44	0
HGLibA_00891	ADCK1	133	0	88	0
HGLibA_00892	ADCK2	39	0	22	0
HGLibA_00893	ADCK2	121	0	64	0
HGLibA_00894	ADCK2	80	0	46	0
HGLibA_00895	ADCK3	23	0	24	0
HGLibA_00896	ADCK3	16	0	37	0
HGLibA_00897	ADCK3	69	0	68	0
HGLibA_00898	ADCK4	66	0	62	0
HGLibA_00899	ADCK4	70	0	53	0
HGLibA_00900	ADCK4	119	0	92	1
HGLibA_00901	ADCK5	32	0	33	0
HGLibA_00902	ADCK5	53	0	74	0
HGLibA_00903	ADCK5	68	0	72	0
HGLibA_00904	ADCY1	80	0	71	0
HGLibA_00905	ADCY1	65	0	36	0
HGLibA_00906	ADCY1	53	0	68	0
HGLibA_00907	ADCY10	82	0	67	0
HGLibA_00908	ADCY10	17	0	48	0
HGLibA_00909	ADCY10	113	0	65	0
HGLibA_00910	ADCY2	19	0	37	0
HGLibA_00911	ADCY2	8	0	27	0
HGLibA_00912	ADCY2	44	0	29	0
HGLibA_00913	ADCY3	14	0	28	0
HGLibA_00914	ADCY3	42	0	63	0
HGLibA_00915	ADCY3	38	0	35	0
HGLibA_00916	ADCY4	46	0	43	0
HGLibA_00917	ADCY4	46	0	51	0
HGLibA_00918	ADCY4	109	0	65	1
HGLibA_00919	ADCY5	49	0	36	0
HGLibA_00920	ADCY5	39	0	63	0
HGLibA_00921	ADCY5	26	0	108	0
HGLibA_00922	ADCY6	48	0	33	0
HGLibA_00923	ADCY6	42	0	43	0
HGLibA_00924	ADCY6	42	0	48	0
HGLibA_00925	ADCY7	92	0	41	1
HGLibA_00926	ADCY7	36	0	42	0
HGLibA_00927	ADCY7	26	0	54	0
HGLibA_00928	ADCY8	14	0	40	0
HGLibA_00929	ADCY8	85	0	72	0
HGLibA_00930	ADCY8	110	0	102	0
HGLibA_00931	ADCY9	48	0	28	0
HGLibA_00932	ADCY9	31	0	63	0
HGLibA_00933	ADCY9	11	0	52	0
HGLibA_00934	ADCYAP1	14	0	46	0
HGLibA_00935	ADCYAP1	29	0	48	0
HGLibA_00936	ADCYAP1	139	0	66	0
HGLibA_00937	ADCYAP1R1	61	0	45	0
HGLibA_00938	ADCYAP1R1	81	0	52	0
HGLibA_00939	ADCYAP1R1	24	0	25	0
HGLibA_00940	ADD1	15	0	39	0
HGLibA_00941	ADD1	63	0	63	0
HGLibA_00942	ADD1	24	0	29	0
HGLibA_00943	ADD2	16	0	49	0
HGLibA_00944	ADD2	4	0	14	0
HGLibA_00945	ADD2	30	0	86	0
HGLibA_00946	ADD3	163	0	77	0
HGLibA_00947	ADD3	5	0	44	0
HGLibA_00948	ADD3	50	0	75	0
HGLibA_00949	ADH1A	107	0	131	0
HGLibA_00950	ADH1A	37	0	29	0
HGLibA_00951	ADH1A	68	0	51	0
HGLibA_00952	ADH1B	63	0	65	0
HGLibA_00953	ADH1B	22	0	40	0
HGLibA_00954	ADH1B	110	0	114	0
HGLibA_00955	ADH4	84	0	40	0
HGLibA_00956	ADH4	20	0	47	0
HGLibA_00957	ADH4	58	0	55	0
HGLibA_00958	ADH5	97	0	56	0
HGLibA_00959	ADH5	0	0	43	0
HGLibA_00960	ADH5	32	0	42	0
HGLibA_00961	ADH6	41	0	46	0
HGLibA_00962	ADH6	54	0	54	0
HGLibA_00963	ADH6	32	0	45	0
HGLibA_00964	ADH7	38	0	44	0
HGLibA_00965	ADH7	38	0	44	0
HGLibA_00966	ADH7	55	0	48	0
HGLibA_00967	ADHFE1	41	0	27	0
HGLibA_00968	ADHFE1	17	0	32	0
HGLibA_00969	ADHFE1	80	0	24	0
HGLibA_00970	ADI1	85	0	72	0
HGLibA_00971	ADI1	33	0	34	0
HGLibA_00972	ADI1	81	0	44	0
HGLibA_00973	ADIG	20	0	64	0
HGLibA_00974	ADIG	63	0	20	0
HGLibA_00975	ADIG	48	0	53	1
HGLibA_00976	ADIPOQ	21	0	42	0
HGLibA_00977	ADIPOQ	100	0	65	0
HGLibA_00978	ADIPOQ	29	0	98	0
HGLibA_00979	ADIPOR1	109	0	48	1
HGLibA_00980	ADIPOR1	30	0	49	0
HGLibA_00981	ADIPOR1	48	0	58	0
HGLibA_00982	ADIPOR2	13	0	33	0
HGLibA_00983	ADIPOR2	24	0	35	1
HGLibA_00984	ADIPOR2	31	0	48	0
HGLibA_00985	ADIRF	20	0	18	0
HGLibA_00986	ADIRF	165	0	28	0
HGLibA_00987	ADIRF	45	0	39	0
HGLibA_00988	ADK	19	0	40	0
HGLibA_00989	ADK	45	0	44	0
HGLibA_00990	ADK	17	0	42	0
HGLibA_00991	ADM	49	0	50	0
HGLibA_00992	ADM	14	0	27	0
HGLibA_00993	ADM	119	0	99	0
HGLibA_00994	ADM2	60	0	53	0
HGLibA_00995	ADM2	20	0	71	0
HGLibA_00996	ADM2	75	0	62	0
HGLibA_00997	ADM5	10	0	16	0
HGLibA_00998	ADM5	51	0	40	0
HGLibA_00999	ADM5	9	0	11	0
HGLibA_01000	ADNP	24	0	62	0
HGLibA_01001	ADNP	17	0	27	0
HGLibA_01002	ADNP	6	0	48	0
HGLibA_01003	ADNP2	21	0	15	0
HGLibA_01004	ADNP2	83	0	44	0
HGLibA_01005	ADNP2	52	0	66	0
HGLibA_01006	ADO	26	0	29	0
HGLibA_01007	ADO	31	0	32	0
HGLibA_01008	ADO	38	0	63	0
HGLibA_01009	ADORA1	51	0	46	0
HGLibA_01010	ADORA1	66	0	40	0
HGLibA_01011	ADORA1	79	0	38	0
HGLibA_01012	ADORA2A	31	0	34	0
HGLibA_01013	ADORA2A	20	0	50	0
HGLibA_01014	ADORA2A	5	0	45	0
HGLibA_01015	ADORA2B	57	0	30	0
HGLibA_01016	ADORA2B	78	0	76	0
HGLibA_01017	ADORA2B	99	0	73	0
HGLibA_01018	ADORA3	44	0	38	0
HGLibA_01019	ADORA3	23	0	46	0
HGLibA_01020	ADORA3	27	0	50	0
HGLibA_01021	ADPGK	94	0	52	1
HGLibA_01022	ADPGK	3	0	25	0
HGLibA_01023	ADPGK	34	0	65	0
HGLibA_01024	ADPRH	41	0	74	0
HGLibA_01025	ADPRH	61	0	88	0
HGLibA_01026	ADPRH	21	0	38	0
HGLibA_01027	ADPRHL1	68	0	44	0
HGLibA_01028	ADPRHL1	11	0	34	0
HGLibA_01029	ADPRHL1	6	0	26	0
HGLibA_01030	ADPRHL2	83	0	68	0
HGLibA_01031	ADPRHL2	65	0	54	0
HGLibA_01032	ADPRHL2	42	0	36	0
HGLibA_01033	ADPRM	25	0	35	0
HGLibA_01034	ADPRM	35	0	62	0
HGLibA_01035	ADPRM	3	0	28	0
HGLibA_01036	ADRA1A	34	0	67	1
HGLibA_01037	ADRA1A	36	0	36	0
HGLibA_01038	ADRA1A	38	0	54	0
HGLibA_01039	ADRA1B	47	0	37	0
HGLibA_01040	ADRA1B	59	0	65	0
HGLibA_01041	ADRA1B	54	0	60	0
HGLibA_01042	ADRA1D	122	0	44	0
HGLibA_01043	ADRA1D	55	0	49	0
HGLibA_01044	ADRA1D	64	0	33	0
HGLibA_01045	ADRA2A	3	0	17	0
HGLibA_01046	ADRA2A	51	0	58	0
HGLibA_01047	ADRA2A	4	0	43	0
HGLibA_01048	ADRA2B	63	0	72	0
HGLibA_01049	ADRA2B	0	0	37	0
HGLibA_01050	ADRA2B	138	0	51	0
HGLibA_01051	ADRA2C	83	0	86	1
HGLibA_01052	ADRA2C	69	0	18	0
HGLibA_01053	ADRA2C	47	0	62	0
HGLibA_01054	ADRB1	28	0	60	0
HGLibA_01055	ADRB1	113	0	64	0
HGLibA_01056	ADRB1	62	0	29	0
HGLibA_01057	ADRB2	21	0	44	0
HGLibA_01058	ADRB2	83	0	40	0
HGLibA_01059	ADRB2	26	0	21	0
HGLibA_01060	ADRB3	13	0	23	0
HGLibA_01061	ADRB3	29	0	78	0
HGLibA_01062	ADRB3	35	0	25	0
HGLibA_01063	ADRBK1	10	0	51	0
HGLibA_01064	ADRBK1	68	0	62	0
HGLibA_01065	ADRBK1	25	0	53	0
HGLibA_01066	ADRBK2	72	0	93	0
HGLibA_01067	ADRBK2	54	0	56	0
HGLibA_01068	ADRBK2	123	0	70	0
HGLibA_01069	ADRM1	14	0	34	0
HGLibA_01070	ADRM1	50	0	33	0
HGLibA_01071	ADRM1	37	0	58	0
HGLibA_01072	ADSL	14	0	53	0
HGLibA_01073	ADSL	180	0	68	0
HGLibA_01074	ADSL	33	0	33	0
HGLibA_01075	ADSS	50	0	47	0
HGLibA_01076	ADSS	45	0	29	0
HGLibA_01077	ADSS	74	0	53	0
HGLibA_01078	ADSSL1	42	0	50	405
HGLibA_01079	ADSSL1	37	0	41	0
HGLibA_01080	ADSSL1	55	0	64	0
HGLibA_01081	ADTRP	79	0	53	0
HGLibA_01082	ADTRP	22	0	79	0
HGLibA_01083	ADTRP	44	0	69	0
HGLibA_01084	AEBP1	52	0	36	0
HGLibA_01085	AEBP1	2	0	30	0
HGLibA_01086	AEBP1	16	0	47	0
HGLibA_01087	AEBP2	26	0	55	0
HGLibA_01088	AEBP2	8	0	26	0
HGLibA_01089	AEBP2	6	0	33	0
HGLibA_01090	AEN	18	0	37	0
HGLibA_01091	AEN	5	0	28	0
HGLibA_01092	AEN	117	0	38	0
HGLibA_01093	AES	22	0	29	0
HGLibA_01094	AES	45	0	31	1
HGLibA_01095	AES	300	0	55	0
HGLibA_01096	AFAP1	61	0	36	0
HGLibA_01097	AFAP1	61	0	37	0
HGLibA_01098	AFAP1	63	0	53	0
HGLibA_01099	AFAP1L1	56	0	40	0
HGLibA_01100	AFAP1L1	140	0	71	0
HGLibA_01101	AFAP1L1	77	0	56	0
HGLibA_01102	AFAP1L2	32	0	88	0
HGLibA_01103	AFAP1L2	43	0	38	0
HGLibA_01104	AFAP1L2	22	0	35	0
HGLibA_01105	AFF1	65	0	60	0
HGLibA_01106	AFF1	49	0	38	0
HGLibA_01107	AFF1	105	0	27	0
HGLibA_01108	AFF2	57	0	15	0
HGLibA_01109	AFF2	78	0	56	1
HGLibA_01110	AFF2	31	0	56	0
HGLibA_01111	AFF3	39	0	64	0
HGLibA_01112	AFF3	37	0	37	0
HGLibA_01113	AFF3	22	0	36	0
HGLibA_01114	AFF4	47	0	50	0
HGLibA_01115	AFF4	18	0	33	0
HGLibA_01116	AFF4	30	0	47	0
HGLibA_01117	AFG3L2	51	0	24	0
HGLibA_01118	AFG3L2	28	0	49	0
HGLibA_01119	AFG3L2	110	0	53	0
HGLibA_01120	AFM	22	0	16	0
HGLibA_01121	AFM	182	0	147	0
HGLibA_01122	AFM	71	0	53	0
HGLibA_01123	AFMID	97	0	90	0
HGLibA_01124	AFMID	89	0	34	0
HGLibA_01125	AFMID	62	0	44	0
HGLibA_01126	AFP	20	0	74	0
HGLibA_01127	AFP	85	0	101	0
HGLibA_01128	AFP	17	0	30	0
HGLibA_01129	AFTPH	16	0	33	0
HGLibA_01130	AFTPH	85	0	56	0
HGLibA_01131	AFTPH	78	0	56	0
HGLibA_01132	AGA	44	0	64	0
HGLibA_01133	AGA	145	0	42	0
HGLibA_01134	AGA	85	0	51	0
HGLibA_01135	AGAP1	24	0	10	0
HGLibA_01136	AGAP1	16	0	31	0
HGLibA_01137	AGAP1	52	0	80	0
HGLibA_01138	AGAP11	25	0	36	0
HGLibA_01139	AGAP11	35	0	51	0
HGLibA_01140	AGAP11	97	0	99	0
HGLibA_01141	AGAP2	52	0	52	0
HGLibA_01142	AGAP2	63	0	54	0
HGLibA_01143	AGAP2	27	0	45	0
HGLibA_01144	AGAP3	24	0	40	0
HGLibA_01145	AGAP3	45	0	49	0
HGLibA_01146	AGAP3	35	0	54	0
HGLibA_01150	AGAP5	67	0	42	0
HGLibA_01153	AGAP6	1	0	25	0
HGLibA_01154	AGAP6	0	0	21	0
HGLibA_01162	AGAP9	23	0	29	0
HGLibA_01163	AGAP9	34	0	30	0
HGLibA_01164	AGAP9	59	0	95	0
HGLibA_01165	AGBL1	23	0	39	0
HGLibA_01166	AGBL1	55	0	49	0
HGLibA_01167	AGBL1	36	0	49	0
HGLibA_01168	AGBL2	38	0	51	0
HGLibA_01169	AGBL2	17	0	40	0
HGLibA_01170	AGBL2	76	0	50	0
HGLibA_01171	AGBL3	8	0	40	0
HGLibA_01172	AGBL3	62	0	22	0
HGLibA_01173	AGBL3	15	0	47	0
HGLibA_01174	AGBL4	54	0	26	0
HGLibA_01175	AGBL4	102	0	50	0
HGLibA_01176	AGBL4	73	0	62	0
HGLibA_01177	AGBL5	32	0	48	0
HGLibA_01178	AGBL5	69	0	49	0
HGLibA_01179	AGBL5	129	0	55	0
HGLibA_01180	AGER	17	0	57	0
HGLibA_01181	AGER	78	0	85	0
HGLibA_01182	AGER	85	0	42	0
HGLibA_01183	AGFG1	57	0	110	0
HGLibA_01184	AGFG1	3	0	31	0
HGLibA_01185	AGFG1	81	0	66	0
HGLibA_01186	AGFG2	37	0	64	1
HGLibA_01187	AGFG2	64	0	57	0
HGLibA_01188	AGFG2	14	0	50	0
HGLibA_01189	AGGF1	65	0	47	0
HGLibA_01190	AGGF1	96	0	34	0
HGLibA_01191	AGGF1	80	0	70	0
HGLibA_01192	AGK	62	0	65	0
HGLibA_01193	AGK	17	0	56	0
HGLibA_01194	AGK	55	0	39	0
HGLibA_01195	AGL	18	0	65	0
HGLibA_01196	AGL	22	0	33	0
HGLibA_01197	AGL	2	0	40	0
HGLibA_01198	AGMAT	111	0	76	0
HGLibA_01199	AGMAT	55	0	53	0
HGLibA_01200	AGMAT	20	0	75	0
HGLibA_01201	AGMO	81	0	30	0
HGLibA_01202	AGMO	35	0	62	0
HGLibA_01203	AGMO	13	0	44	0
HGLibA_01204	AGO1	85	0	72	0
HGLibA_01205	AGO1	67	0	65	0
HGLibA_01206	AGO1	23	0	63	0
HGLibA_01207	AGO2	38	0	72	0
HGLibA_01208	AGO2	2	0	39	0
HGLibA_01209	AGO2	33	0	38	0
HGLibA_01210	AGO3	24	0	41	0
HGLibA_01211	AGO3	36	0	43	0
HGLibA_01212	AGO3	53	0	30	0
HGLibA_01213	AGO4	37	0	35	0
HGLibA_01214	AGO4	37	0	43	0
HGLibA_01215	AGO4	64	0	40	0
HGLibA_01216	AGPAT1	47	0	51	0
HGLibA_01217	AGPAT1	40	0	31	0
HGLibA_01218	AGPAT1	34	0	51	0
HGLibA_01219	AGPAT2	46	0	27	0
HGLibA_01220	AGPAT2	14	0	45	0
HGLibA_01221	AGPAT2	100	0	23	0
HGLibA_01222	AGPAT3	43	0	59	0
HGLibA_01223	AGPAT3	15	0	41	0
HGLibA_01224	AGPAT3	24	0	47	0
HGLibA_01225	AGPAT4	117	0	103	0
HGLibA_01226	AGPAT4	18	0	65	0
HGLibA_01227	AGPAT4	54	0	29	0
HGLibA_01228	AGPAT5	86	0	57	0
HGLibA_01229	AGPAT5	58	0	50	0
HGLibA_01230	AGPAT5	46	0	67	0
HGLibA_01231	AGPAT6	1	0	29	0
HGLibA_01232	AGPAT6	71	0	39	0
HGLibA_01233	AGPAT6	94	0	85	0
HGLibA_01234	AGPAT9	40	0	59	0
HGLibA_01235	AGPAT9	23	0	58	0
HGLibA_01236	AGPAT9	42	0	56	0
HGLibA_01238	AGPHD1	145	0	52	0
HGLibA_01240	AGPS	72	0	50	0
HGLibA_01241	AGPS	91	0	57	0
HGLibA_01242	AGPS	131	0	73	0
HGLibA_01243	AGR2	43	0	52	0
HGLibA_01244	AGR2	41	0	77	0
HGLibA_01245	AGR2	56	0	39	0
HGLibA_01246	AGR3	58	0	53	0
HGLibA_01247	AGR3	44	0	51	0
HGLibA_01248	AGR3	51	0	80	0
HGLibA_01249	AGRN	22	0	54	0
HGLibA_01250	AGRN	4	0	39	0
HGLibA_01251	AGRN	75	0	34	0
HGLibA_01252	AGRP	1	0	40	0
HGLibA_01253	AGRP	37	0	48	0
HGLibA_01254	AGRP	64	0	34	0
HGLibA_01255	AGT	52	0	49	0
HGLibA_01256	AGT	127	0	49	0
HGLibA_01257	AGT	39	0	58	0
HGLibA_01258	AGTPBP1	81	0	34	0
HGLibA_01259	AGTPBP1	21	0	64	0
HGLibA_01260	AGTPBP1	168	0	55	0
HGLibA_01261	AGTR1	18	0	63	0
HGLibA_01262	AGTR1	23	0	39	0
HGLibA_01263	AGTR1	68	0	86	0
HGLibA_01264	AGTR2	60	0	69	0
HGLibA_01265	AGTR2	64	0	64	0
HGLibA_01266	AGTR2	37	0	51	1
HGLibA_01267	AGTRAP	131	0	34	0
HGLibA_01268	AGTRAP	10	0	42	0
HGLibA_01269	AGTRAP	16	0	60	0
HGLibA_01270	AGXT	9	0	61	0
HGLibA_01271	AGXT	58	0	77	0
HGLibA_01272	AGXT	5	0	62	0
HGLibA_01273	AGXT2	33	0	62	0
HGLibA_01274	AGXT2	47	0	46	0
HGLibA_01275	AGXT2	23	0	26	0
HGLibA_01277	AGXT2L1	112	0	67	0
HGLibA_01282	AHCTF1	49	0	37	0
HGLibA_01283	AHCTF1	120	0	51	1
HGLibA_01284	AHCTF1	29	0	32	0
HGLibA_01285	AHCY	110	0	49	0
HGLibA_01286	AHCY	14	0	31	0
HGLibA_01287	AHCY	64	0	35	0
HGLibA_01288	AHCYL1	85	0	88	0
HGLibA_01289	AHCYL1	97	0	34	0
HGLibA_01290	AHCYL1	84	0	74	0
HGLibA_01291	AHCYL2	32	0	49	0
HGLibA_01292	AHCYL2	50	0	16	0
HGLibA_01293	AHCYL2	18	0	54	0
HGLibA_01294	AHDC1	60	0	37	0
HGLibA_01295	AHDC1	152	0	59	0
HGLibA_01296	AHDC1	36	0	67	0
HGLibA_01297	AHI1	39	0	75	0
HGLibA_01298	AHI1	81	0	52	0
HGLibA_01299	AHI1	39	0	86	0
HGLibA_01300	AHNAK	52	0	76	0
HGLibA_01301	AHNAK	51	0	30	0
HGLibA_01302	AHNAK	115	0	34	0
HGLibA_01303	AHNAK2	51	0	47	0
HGLibA_01304	AHNAK2	49	0	48	0
HGLibA_01305	AHNAK2	37	0	31	0
HGLibA_01306	AHR	69	0	62	0
HGLibA_01307	AHR	70	0	65	1
HGLibA_01308	AHR	225	0	90	0
HGLibA_01309	AHRR	92	0	33	0
HGLibA_01310	AHRR	69	0	61	0
HGLibA_01311	AHRR	59	0	34	0
HGLibA_01312	AHSA1	15	0	80	0
HGLibA_01313	AHSA1	13	0	39	0
HGLibA_01314	AHSA1	12	0	53	0
HGLibA_01315	AHSA2	24	0	89	0
HGLibA_01316	AHSA2	10	0	48	0
HGLibA_01317	AHSA2	29	0	48	0
HGLibA_01318	AHSG	12	0	43	0
HGLibA_01319	AHSG	33	0	41	0
HGLibA_01320	AHSG	32	0	57	50
HGLibA_01321	AHSP	44	0	43	0
HGLibA_01322	AHSP	78	0	54	0
HGLibA_01323	AHSP	44	0	34	0
HGLibA_01324	AICDA	24	0	49	0
HGLibA_01325	AICDA	21	0	15	0
HGLibA_01326	AICDA	42	0	49	0
HGLibA_01327	AIDA	34	0	93	0
HGLibA_01328	AIDA	11	0	26	0
HGLibA_01329	AIDA	216	0	85	0
HGLibA_01330	AIF1	159	0	51	0
HGLibA_01331	AIF1	130	0	96	0
HGLibA_01332	AIF1	4	0	36	0
HGLibA_01333	AIF1L	0	0	50	0
HGLibA_01334	AIF1L	115	0	65	1
HGLibA_01335	AIF1L	57	0	56	0
HGLibA_01336	AIFM1	30	0	52	0
HGLibA_01337	AIFM1	50	0	48	0
HGLibA_01338	AIFM1	6	0	69	0
HGLibA_01339	AIFM2	43	0	37	1
HGLibA_01340	AIFM2	10	0	47	0
HGLibA_01341	AIFM2	35	0	35	0
HGLibA_01342	AIFM3	1	0	29	0
HGLibA_01343	AIFM3	69	0	36	0
HGLibA_01344	AIFM3	45	0	77	0
HGLibA_01345	AIG1	42	0	34	0
HGLibA_01346	AIG1	43	0	58	0
HGLibA_01347	AIG1	71	0	44	0
HGLibA_01348	AIM1	38	0	51	0
HGLibA_01349	AIM1	0	0	4	0
HGLibA_01350	AIM1	85	0	55	0
HGLibA_01351	AIM2	15	0	61	0
HGLibA_01352	AIM2	70	0	64	0
HGLibA_01353	AIM2	43	0	61	0
HGLibA_01354	AIMP1	42	0	35	0
HGLibA_01355	AIMP1	54	0	69	0
HGLibA_01356	AIMP1	37	0	67	0
HGLibA_01357	AIMP2	56	0	39	0
HGLibA_01358	AIMP2	60	0	79	0
HGLibA_01359	AIMP2	1	0	20	0
HGLibA_01360	AIP	51	0	41	0
HGLibA_01361	AIP	16	0	37	0
HGLibA_01362	AIP	53	0	21	0
HGLibA_01363	AIPL1	15	0	33	0
HGLibA_01364	AIPL1	14	0	40	0
HGLibA_01365	AIPL1	20	0	62	0
HGLibA_01366	AIRE	17	0	54	0
HGLibA_01367	AIRE	36	0	37	0
HGLibA_01368	AIRE	30	0	72	0
HGLibA_01369	AJAP1	38	0	45	0
HGLibA_01370	AJAP1	2	0	29	0
HGLibA_01371	AJAP1	25	0	69	0
HGLibA_01372	AJUBA	17	0	64	0
HGLibA_01373	AJUBA	110	0	41	0
HGLibA_01374	AJUBA	19	0	32	0
HGLibA_01375	AK1	57	0	51	0
HGLibA_01376	AK1	57	0	37	0
HGLibA_01377	AK1	57	0	44	0
HGLibA_01378	AK2	33	0	47	0
HGLibA_01379	AK2	58	0	50	0
HGLibA_01380	AK2	26	0	36	0
HGLibA_01381	AK3	128	0	49	0
HGLibA_01382	AK3	59	0	73	0
HGLibA_01383	AK3	72	0	67	0
HGLibA_01384	AK4	17	0	45	0
HGLibA_01385	AK4	44	0	47	0
HGLibA_01386	AK4	33	0	74	0
HGLibA_01387	AK5	20	0	59	0
HGLibA_01388	AK5	37	0	44	0
HGLibA_01389	AK5	22	0	26	0
HGLibA_01390	AK6	26	0	25	0
HGLibA_01391	AK6	54	0	52	0
HGLibA_01392	AK6	24	0	33	0
HGLibA_01393	AK7	62	0	52	0
HGLibA_01394	AK7	89	0	45	0
HGLibA_01395	AK7	55	0	18	0
HGLibA_01396	AK8	41	0	53	0
HGLibA_01397	AK8	142	0	51	0
HGLibA_01398	AK8	125	0	39	0
HGLibA_01399	AK9	21	0	51	0
HGLibA_01400	AK9	73	0	23	0
HGLibA_01401	AK9	28	0	60	0
HGLibA_01402	AKAP1	82	0	32	0
HGLibA_01403	AKAP1	25	0	80	0
HGLibA_01404	AKAP1	31	0	58	0
HGLibA_01405	AKAP10	63	0	44	0
HGLibA_01406	AKAP10	77	0	61	0
HGLibA_01407	AKAP10	74	0	70	0
HGLibA_01408	AKAP11	66	0	56	0
HGLibA_01409	AKAP11	19	0	58	0
HGLibA_01410	AKAP11	75	0	64	0
HGLibA_01411	AKAP12	5	0	20	0
HGLibA_01412	AKAP12	18	0	53	0
HGLibA_01413	AKAP12	125	0	51	0
HGLibA_01414	AKAP13	30	0	56	0
HGLibA_01415	AKAP13	45	0	46	0
HGLibA_01416	AKAP13	110	0	82	0
HGLibA_01417	AKAP14	37	0	58	0
HGLibA_01418	AKAP14	45	0	52	0
HGLibA_01419	AKAP14	27	0	43	0
HGLibA_01423	AKAP17A_Y	30	0	37	0
HGLibA_01424	AKAP17A_Y	93	0	50	0
HGLibA_01425	AKAP17A_Y	60	0	35	0
HGLibA_01426	AKAP2	93	0	68	0
HGLibA_01427	AKAP2	173	0	77	1
HGLibA_01428	AKAP2	74	0	41	0
HGLibA_01429	AKAP3	12	0	10	0
HGLibA_01430	AKAP3	11	0	41	0
HGLibA_01431	AKAP3	25	0	54	0
HGLibA_01432	AKAP4	122	0	71	0
HGLibA_01433	AKAP4	52	0	69	0
HGLibA_01434	AKAP4	15	0	48	0
HGLibA_01435	AKAP5	12	0	20	0
HGLibA_01436	AKAP5	159	0	50	0
HGLibA_01437	AKAP5	53	0	41	0
HGLibA_01438	AKAP6	6	0	35	0
HGLibA_01439	AKAP6	32	0	64	0
HGLibA_01440	AKAP6	6	0	52	0
HGLibA_01441	AKAP7	55	0	56	0
HGLibA_01442	AKAP7	53	0	34	0
HGLibA_01443	AKAP7	121	0	65	0
HGLibA_01444	AKAP8	178	0	51	0
HGLibA_01445	AKAP8	56	0	56	0
HGLibA_01446	AKAP8	116	0	70	0
HGLibA_01447	AKAP8L	50	0	29	0
HGLibA_01448	AKAP8L	30	0	45	0
HGLibA_01449	AKAP8L	61	0	56	0
HGLibA_01450	AKAP9	29	0	79	0
HGLibA_01451	AKAP9	132	0	61	0
HGLibA_01452	AKAP9	109	0	62	0
HGLibA_01453	AKIP1	83	0	24	0
HGLibA_01454	AKIP1	7	0	34	0
HGLibA_01455	AKIP1	47	0	56	0
HGLibA_01456	AKIRIN1	47	0	45	0
HGLibA_01457	AKIRIN1	46	0	51	0
HGLibA_01458	AKIRIN1	4	0	56	0
HGLibA_01459	AKIRIN2	70	0	49	0
HGLibA_01460	AKIRIN2	40	0	66	0
HGLibA_01461	AKIRIN2	46	0	38	0
HGLibA_01462	AKNA	128	0	52	0
HGLibA_01463	AKNA	59	0	45	0
HGLibA_01464	AKNA	42	0	73	0
HGLibA_01465	AKNAD1	73	0	77	0
HGLibA_01466	AKNAD1	62	0	48	0
HGLibA_01467	AKNAD1	18	0	41	0
HGLibA_01468	AKR1A1	30	0	44	0
HGLibA_01469	AKR1A1	21	0	30	0
HGLibA_01470	AKR1A1	58	0	40	0
HGLibA_01471	AKR1B1	116	0	24	0
HGLibA_01472	AKR1B1	122	0	48	0
HGLibA_01473	AKR1B1	90	0	64	0
HGLibA_01474	AKR1B10	184	0	67	0
HGLibA_01475	AKR1B10	47	0	34	0
HGLibA_01476	AKR1B10	54	0	61	0
HGLibA_01477	AKR1B15	84	0	58	1
HGLibA_01478	AKR1B15	63	0	30	0
HGLibA_01479	AKR1B15	15	0	48	0
HGLibA_01480	AKR1C1	86	0	54	0
HGLibA_01481	AKR1C1	33	0	65	0
HGLibA_01482	AKR1C1	26	0	52	0
HGLibA_01483	AKR1C2	25	0	37	0
HGLibA_01484	AKR1C2	23	0	45	0
HGLibA_01485	AKR1C2	16	0	60	0
HGLibA_01486	AKR1C3	70	0	33	0
HGLibA_01487	AKR1C3	45	0	39	0
HGLibA_01488	AKR1C3	15	0	38	0
HGLibA_01489	AKR1C4	93	0	70	0
HGLibA_01490	AKR1C4	35	0	38	0
HGLibA_01491	AKR1C4	101	0	81	0
HGLibA_01492	AKR1D1	29	0	82	0
HGLibA_01493	AKR1D1	27	0	35	0
HGLibA_01494	AKR1D1	24	0	84	0
HGLibA_01495	AKR1E2	40	0	61	0
HGLibA_01496	AKR1E2	38	0	54	0
HGLibA_01497	AKR1E2	54	0	59	14
HGLibA_01498	AKR7A2	92	0	60	0
HGLibA_01499	AKR7A2	34	0	30	0
HGLibA_01500	AKR7A2	27	0	70	0
HGLibA_01501	AKR7A3	27	0	50	0
HGLibA_01502	AKR7A3	52	0	51	0
HGLibA_01503	AKR7A3	22	0	35	0
HGLibA_01504	AKT1	54	0	51	0
HGLibA_01505	AKT1	113	0	73	0
HGLibA_01506	AKT1	116	0	48	0
HGLibA_01507	AKT1S1	68	0	32	0
HGLibA_01508	AKT1S1	46	0	44	0
HGLibA_01509	AKT1S1	22	0	44	0
HGLibA_01510	AKT2	19	0	36	0
HGLibA_01511	AKT2	39	0	35	0
HGLibA_01512	AKT2	57	0	48	0
HGLibA_01513	AKT3	82	0	50	0
HGLibA_01514	AKT3	31	0	40	0
HGLibA_01515	AKT3	53	0	42	0
HGLibA_01516	AKTIP	4	0	30	0
HGLibA_01517	AKTIP	54	0	66	0
HGLibA_01518	AKTIP	60	0	79	0
HGLibA_01519	ALAD	70	0	35	0
HGLibA_01520	ALAD	78	0	20	0
HGLibA_01521	ALAD	39	0	21	0
HGLibA_01522	ALAS1	10	0	30	0
HGLibA_01523	ALAS1	61	0	36	0
HGLibA_01524	ALAS1	127	0	33	0
HGLibA_01525	ALAS2	171	0	90	0
HGLibA_01526	ALAS2	36	0	63	0
HGLibA_01527	ALAS2	139	0	60	0
HGLibA_01528	ALB	37	498	70	0
HGLibA_01529	ALB	40	0	43	0
HGLibA_01530	ALB	109	0	73	0
HGLibA_01531	ALCAM	29	0	51	0
HGLibA_01532	ALCAM	65	0	45	0
HGLibA_01533	ALCAM	18	0	38	0
HGLibA_01534	ALDH16A1	85	0	45	0
HGLibA_01535	ALDH16A1	83	0	61	0
HGLibA_01536	ALDH16A1	26	0	21	0
HGLibA_01537	ALDH18A1	53	0	60	0
HGLibA_01538	ALDH18A1	18	0	83	0
HGLibA_01539	ALDH18A1	32	0	44	0
HGLibA_01540	ALDH1A1	26	0	42	0
HGLibA_01541	ALDH1A1	54	0	39	0
HGLibA_01542	ALDH1A1	42	0	66	0
HGLibA_01543	ALDH1A2	27	0	27	0
HGLibA_01544	ALDH1A2	37	0	44	0
HGLibA_01545	ALDH1A2	31	0	80	0
HGLibA_01546	ALDH1A3	42	0	64	0
HGLibA_01547	ALDH1A3	41	0	60	0
HGLibA_01548	ALDH1A3	50	0	58	0
HGLibA_01549	ALDH1B1	36	0	17	0
HGLibA_01550	ALDH1B1	22	0	42	0
HGLibA_01551	ALDH1B1	150	0	52	0
HGLibA_01552	ALDH1L1	94	0	95	0
HGLibA_01553	ALDH1L1	9	0	55	0
HGLibA_01554	ALDH1L1	59	0	29	0
HGLibA_01555	ALDH1L2	69	0	54	0
HGLibA_01556	ALDH1L2	155	0	89	0
HGLibA_01557	ALDH1L2	70	0	61	0
HGLibA_01558	ALDH2	29	0	54	0
HGLibA_01559	ALDH2	32	0	70	0
HGLibA_01560	ALDH2	125	0	77	0
HGLibA_01561	ALDH3A1	60	0	63	0
HGLibA_01562	ALDH3A1	23	0	45	0
HGLibA_01563	ALDH3A1	19	0	46	0
HGLibA_01564	ALDH3A2	0	0	40	0
HGLibA_01565	ALDH3A2	12	0	70	0
HGLibA_01566	ALDH3A2	37	0	39	0
HGLibA_01567	ALDH3B1	113	0	45	0
HGLibA_01568	ALDH3B1	6	0	34	0
HGLibA_01569	ALDH3B1	62	0	46	0
HGLibA_01570	ALDH3B2	72	0	27	0
HGLibA_01571	ALDH3B2	29	0	48	0
HGLibA_01572	ALDH3B2	56	0	29	0
HGLibA_01573	ALDH4A1	29	0	42	0
HGLibA_01574	ALDH4A1	17	0	44	0
HGLibA_01575	ALDH4A1	56	0	44	0
HGLibA_01576	ALDH5A1	77	0	59	0
HGLibA_01577	ALDH5A1	32	0	24	0
HGLibA_01578	ALDH5A1	85	0	94	0
HGLibA_01579	ALDH6A1	73	0	67	0
HGLibA_01580	ALDH6A1	52	0	31	0
HGLibA_01581	ALDH6A1	66	0	29	0
HGLibA_01582	ALDH7A1	65	0	64	0
HGLibA_01583	ALDH7A1	14	0	49	0
HGLibA_01584	ALDH7A1	18	0	28	0
HGLibA_01585	ALDH8A1	90	0	46	0
HGLibA_01586	ALDH8A1	15	0	21	0
HGLibA_01587	ALDH8A1	127	0	51	0
HGLibA_01588	ALDH9A1	49	0	55	0
HGLibA_01589	ALDH9A1	77	0	34	0
HGLibA_01590	ALDH9A1	12	0	31	0
HGLibA_01591	ALDOA	7	0	36	0
HGLibA_01592	ALDOA	52	0	29	0
HGLibA_01593	ALDOA	58	0	34	0
HGLibA_01594	ALDOB	134	0	65	0
HGLibA_01595	ALDOB	25	0	28	0
HGLibA_01596	ALDOB	73	0	61	1
HGLibA_01597	ALDOC	75	0	18	0
HGLibA_01598	ALDOC	32	0	54	0
HGLibA_01599	ALDOC	29	0	46	0
HGLibA_01600	ALG1	38	0	56	0
HGLibA_01601	ALG1	57	0	85	0
HGLibA_01602	ALG1	107	0	52	0
HGLibA_01603	ALG10	35	0	83	0
HGLibA_01604	ALG10	110	0	51	0
HGLibA_01605	ALG10	2	0	37	0
HGLibA_01606	ALG10B	25	0	33	0
HGLibA_01607	ALG10B	73	0	63	0
HGLibA_01608	ALG10B	25	0	65	0
HGLibA_01609	ALG11	32	0	27	0
HGLibA_01610	ALG11	9	0	64	0
HGLibA_01611	ALG11	4	0	26	0
HGLibA_01612	ALG12	16	0	26	0
HGLibA_01613	ALG12	117	0	69	0
HGLibA_01614	ALG12	12	0	45	0
HGLibA_01615	ALG13	31	0	40	0
HGLibA_01616	ALG13	18	0	51	0
HGLibA_01617	ALG13	12	0	42	0
HGLibA_01618	ALG14	11	0	42	0
HGLibA_01619	ALG14	31	0	33	0
HGLibA_01620	ALG14	16	0	25	0
HGLibA_01621	ALG1L	71	0	46	0
HGLibA_01622	ALG1L	36	0	60	0
HGLibA_01623	ALG1L	18	0	30	0
HGLibA_01624	ALG2	25	0	39	0
HGLibA_01625	ALG2	3	0	30	0
HGLibA_01626	ALG2	19	0	31	0
HGLibA_01627	ALG3	138	0	73	0
HGLibA_01628	ALG3	21	0	51	0
HGLibA_01629	ALG3	37	0	32	0
HGLibA_01630	ALG5	27	0	31	0
HGLibA_01631	ALG5	56	0	52	0
HGLibA_01632	ALG5	90	0	49	0
HGLibA_01633	ALG6	19	0	31	0
HGLibA_01634	ALG6	197	0	48	0
HGLibA_01635	ALG6	53	0	65	0
HGLibA_01636	ALG8	42	0	100	0
HGLibA_01637	ALG8	28	0	44	0
HGLibA_01638	ALG8	49	0	43	0
HGLibA_01639	ALG9	57	0	64	0
HGLibA_01640	ALG9	14	0	52	0
HGLibA_01641	ALG9	30	0	68	0
HGLibA_01642	ALK	81	0	58	0
HGLibA_01643	ALK	62	0	51	0
HGLibA_01644	ALK	65	0	56	0
HGLibA_01645	ALKBH1	30	0	43	0
HGLibA_01646	ALKBH1	33	0	90	0
HGLibA_01647	ALKBH1	85	0	35	0
HGLibA_01648	ALKBH2	146	0	57	0
HGLibA_01649	ALKBH2	53	0	83	0
HGLibA_01650	ALKBH2	20	0	25	0
HGLibA_01651	ALKBH3	53	0	53	0
HGLibA_01652	ALKBH3	88	0	27	0
HGLibA_01653	ALKBH3	2	0	34	0
HGLibA_01654	ALKBH4	94	0	62	0
HGLibA_01655	ALKBH4	1	0	55	0
HGLibA_01656	ALKBH4	24	0	38	0
HGLibA_01657	ALKBH5	53	0	60	0
HGLibA_01658	ALKBH5	44	0	64	0
HGLibA_01659	ALKBH5	35	0	50	0
HGLibA_01660	ALKBH6	117	0	71	0
HGLibA_01661	ALKBH6	20	0	53	0
HGLibA_01662	ALKBH6	7	0	26	0
HGLibA_01663	ALKBH7	26	0	42	0
HGLibA_01664	ALKBH7	5	0	27	0
HGLibA_01665	ALKBH7	36	0	41	0
HGLibA_01666	ALKBH8	85	0	79	0
HGLibA_01667	ALKBH8	6	0	74	0
HGLibA_01668	ALKBH8	106	0	55	0
HGLibA_01669	ALLC	81	0	55	0
HGLibA_01670	ALLC	64	0	66	0
HGLibA_01671	ALLC	57	0	65	0
HGLibA_01672	ALMS1	37	0	67	0
HGLibA_01673	ALMS1	48	0	31	0
HGLibA_01674	ALMS1	0	0	29	0
HGLibA_01675	ALOX12	127	0	62	0
HGLibA_01676	ALOX12	39	0	27	0
HGLibA_01677	ALOX12	41	0	43	0
HGLibA_01678	ALOX12B	3	0	35	0
HGLibA_01679	ALOX12B	84	0	45	0
HGLibA_01680	ALOX12B	45	0	32	1
HGLibA_01681	ALOX15	40	0	45	0
HGLibA_01682	ALOX15	30	0	41	0
HGLibA_01683	ALOX15	21	0	90	0
HGLibA_01684	ALOX15B	37	0	63	0
HGLibA_01685	ALOX15B	47	0	57	0
HGLibA_01686	ALOX15B	42	0	33	0
HGLibA_01687	ALOX5	48	0	45	0
HGLibA_01688	ALOX5	12	0	40	0
HGLibA_01689	ALOX5	66	0	39	0
HGLibA_01690	ALOX5AP	19	0	41	0
HGLibA_01691	ALOX5AP	53	0	87	0
HGLibA_01692	ALOX5AP	125	0	55	0
HGLibA_01693	ALOXE3	84	0	52	0
HGLibA_01694	ALOXE3	8	0	39	0
HGLibA_01695	ALOXE3	207	0	80	0
HGLibA_01696	ALPI	16	0	33	0
HGLibA_01697	ALPI	5	0	35	0
HGLibA_01698	ALPI	46	0	73	0
HGLibA_01699	ALPK1	69	0	59	0
HGLibA_01700	ALPK1	54	0	59	0
HGLibA_01701	ALPK1	65	0	46	0
HGLibA_01702	ALPK2	86	0	59	0
HGLibA_01703	ALPK2	19	0	56	0
HGLibA_01704	ALPK2	14	0	32	0
HGLibA_01705	ALPK3	34	0	40	0
HGLibA_01706	ALPK3	58	0	61	0
HGLibA_01707	ALPK3	36	0	22	0
HGLibA_01708	ALPL	33	0	58	0
HGLibA_01709	ALPL	5	0	15	0
HGLibA_01710	ALPL	76	0	52	0
HGLibA_01711	ALPP	11	0	59	0
HGLibA_01712	ALPP	18	0	59	0
HGLibA_01713	ALPP	45	0	44	0
HGLibA_01714	ALPPL2	42	0	67	0
HGLibA_01715	ALPPL2	38	0	55	0
HGLibA_01716	ALPPL2	53	0	53	0
HGLibA_01717	ALS2	92	0	56	0
HGLibA_01718	ALS2	54	0	49	0
HGLibA_01719	ALS2	58	0	44	0
HGLibA_01720	ALS2CL	54	0	52	0
HGLibA_01721	ALS2CL	94	0	35	0
HGLibA_01722	ALS2CL	35	0	73	0
HGLibA_01723	ALS2CR11	117	0	63	0
HGLibA_01724	ALS2CR11	87	0	69	0
HGLibA_01725	ALS2CR11	44	0	56	0
HGLibA_01726	ALS2CR12	37	0	39	0
HGLibA_01727	ALS2CR12	34	0	50	0
HGLibA_01728	ALS2CR12	37	0	42	0
HGLibA_01729	ALS2CR8	64	0	81	0
HGLibA_01730	ALS2CR8	92	0	55	0
HGLibA_01731	ALS2CR8	34	0	74	0
HGLibA_01732	ALX1	35	0	69	0
HGLibA_01733	ALX1	28	0	34	0
HGLibA_01734	ALX1	89	0	69	0
HGLibA_01735	ALX3	84	0	13	0
HGLibA_01736	ALX3	17	0	35	0
HGLibA_01737	ALX3	67	0	72	0
HGLibA_01738	ALX4	58	0	62	0
HGLibA_01739	ALX4	43	0	45	0
HGLibA_01740	ALX4	28	0	25	0
HGLibA_01741	ALYREF	138	0	55	0
HGLibA_01742	ALYREF	26	0	31	0
HGLibA_01743	ALYREF	66	0	45	0
HGLibA_01744	AMACR	45	0	31	0
HGLibA_01745	AMACR	44	0	54	0
HGLibA_01746	AMACR	31	0	58	0
HGLibA_01747	AMBN	175	0	51	0
HGLibA_01748	AMBN	35	0	46	0
HGLibA_01749	AMBN	144	0	47	0
HGLibA_01750	AMBP	39	0	41	0
HGLibA_01751	AMBP	38	0	113	0
HGLibA_01752	AMBP	14	0	28	0
HGLibA_01753	AMBRA1	15	0	47	0
HGLibA_01754	AMBRA1	7	0	39	0
HGLibA_01755	AMBRA1	78	0	60	0
HGLibA_01756	AMD1	32	0	46	0
HGLibA_01757	AMD1	14	0	34	0
HGLibA_01758	AMD1	34	0	45	0
HGLibA_01759	AMDHD1	31	0	43	0
HGLibA_01760	AMDHD1	7	0	37	0
HGLibA_01761	AMDHD1	78	0	38	0
HGLibA_01762	AMDHD2	38	0	42	0
HGLibA_01763	AMDHD2	104	0	54	0
HGLibA_01764	AMDHD2	12	0	24	0
HGLibA_01765	AMELX	27	0	54	0
HGLibA_01766	AMELX	15	0	58	0
HGLibA_01767	AMELX	133	0	50	0
HGLibA_01768	AMELY	18	0	28	0
HGLibA_01769	AMELY	23	0	48	0
HGLibA_01770	AMELY	69	0	45	0
HGLibA_01771	AMER1	47	0	37	0
HGLibA_01772	AMER1	36	0	31	0
HGLibA_01773	AMER1	5	0	50	0
HGLibA_01774	AMER2	23	0	68	0
HGLibA_01775	AMER2	35	0	33	0
HGLibA_01776	AMER2	48	0	31	0
HGLibA_01777	AMER3	6	0	24	0
HGLibA_01778	AMER3	19	0	72	0
HGLibA_01779	AMER3	11	0	44	0
HGLibA_01780	AMFR	72	0	45	0
HGLibA_01781	AMFR	37	0	21	0
HGLibA_01782	AMFR	51	0	56	0
HGLibA_01783	AMH	82	0	65	0
HGLibA_01784	AMH	66	0	48	0
HGLibA_01785	AMH	22	0	79	0
HGLibA_01786	AMHR2	65	0	67	0
HGLibA_01787	AMHR2	27	0	57	0
HGLibA_01788	AMHR2	50	0	47	0
HGLibA_01789	AMICA1	129	0	95	0
HGLibA_01790	AMICA1	89	0	60	0
HGLibA_01791	AMICA1	65	0	79	0
HGLibA_01792	AMIGO1	5	0	44	0
HGLibA_01793	AMIGO1	269	0	114	0
HGLibA_01794	AMIGO1	29	0	26	0
HGLibA_01795	AMIGO2	49	0	28	0
HGLibA_01796	AMIGO2	13	0	30	0
HGLibA_01797	AMIGO2	142	0	60	0
HGLibA_01798	AMIGO3	36	0	45	0
HGLibA_01799	AMIGO3	19	0	36	0
HGLibA_01800	AMIGO3	73	0	37	0
HGLibA_01801	AMMECR1	112	0	52	0
HGLibA_01802	AMMECR1	26	0	32	0
HGLibA_01803	AMMECR1	171	0	57	0
HGLibA_01804	AMMECR1L	43	0	32	0
HGLibA_01805	AMMECR1L	28	0	25	0
HGLibA_01806	AMMECR1L	37	0	41	0
HGLibA_01807	AMN	61	0	56	0
HGLibA_01808	AMN	44	0	27	0
HGLibA_01809	AMN	2	0	21	0
HGLibA_01810	AMN1	44	0	58	0
HGLibA_01811	AMN1	197	0	35	0
HGLibA_01812	AMN1	56	0	73	0
HGLibA_01813	AMOT	207	0	41	0
HGLibA_01814	AMOT	34	0	47	0
HGLibA_01815	AMOT	54	0	68	0
HGLibA_01816	AMOTL1	14	0	71	0
HGLibA_01817	AMOTL1	42	0	39	0
HGLibA_01818	AMOTL1	93	0	80	0
HGLibA_01819	AMOTL2	178	0	79	0
HGLibA_01820	AMOTL2	28	0	46	0
HGLibA_01821	AMOTL2	3	0	60	0
HGLibA_01822	AMPD1	165	0	49	0
HGLibA_01823	AMPD1	16	0	40	0
HGLibA_01824	AMPD1	51	0	32	0
HGLibA_01825	AMPD2	44	0	31	0
HGLibA_01826	AMPD2	37	0	37	0
HGLibA_01827	AMPD2	23	0	40	0
HGLibA_01828	AMPD3	74	0	70	0
HGLibA_01829	AMPD3	47	0	77	0
HGLibA_01830	AMPD3	50	0	45	0
HGLibA_01831	AMPH	137	0	86	0
HGLibA_01832	AMPH	48	0	22	0
HGLibA_01833	AMPH	21	0	29	0
HGLibA_01834	AMT	50	0	39	0
HGLibA_01835	AMT	24	0	52	0
HGLibA_01836	AMT	16	0	34	0
HGLibA_01837	AMTN	64	0	24	0
HGLibA_01838	AMTN	32	0	60	0
HGLibA_01839	AMTN	51	0	29	0
HGLibA_01846	AMY1C	63	0	63	0
HGLibA_01847	AMY1C	38	0	53	0
HGLibA_01849	AMY2A	60	0	58	0
HGLibA_01851	AMY2A	161	0	50	0
HGLibA_01852	AMY2B	76	0	51	0
HGLibA_01853	AMY2B	3	0	56	0
HGLibA_01854	AMY2B	51	0	44	0
HGLibA_01855	AMZ1	66	0	51	0
HGLibA_01856	AMZ1	43	0	24	0
HGLibA_01857	AMZ1	58	0	92	0
HGLibA_01858	AMZ2	57	0	36	0
HGLibA_01859	AMZ2	70	0	61	0
HGLibA_01860	AMZ2	19	0	38	0
HGLibA_01861	ANAPC1	35	0	40	0
HGLibA_01862	ANAPC1	10	0	42	0
HGLibA_01863	ANAPC1	41	0	63	0
HGLibA_01864	ANAPC10	69	0	48	0
HGLibA_01865	ANAPC10	79	0	63	0
HGLibA_01866	ANAPC10	57	0	28	0
HGLibA_01867	ANAPC11	40	0	23	0
HGLibA_01868	ANAPC11	19	0	46	0
HGLibA_01869	ANAPC11	38	0	56	0
HGLibA_01870	ANAPC13	16	0	59	0
HGLibA_01871	ANAPC13	5	0	45	0
HGLibA_01872	ANAPC13	84	0	54	0
HGLibA_01873	ANAPC15	41	0	33	0
HGLibA_01874	ANAPC15	11	0	48	0
HGLibA_01875	ANAPC15	27	0	43	0
HGLibA_01876	ANAPC16	30	0	42	0
HGLibA_01877	ANAPC16	83	0	82	0
HGLibA_01878	ANAPC16	82	0	49	0
HGLibA_01879	ANAPC2	67	0	73	0
HGLibA_01880	ANAPC2	19	0	54	0
HGLibA_01881	ANAPC2	113	0	53	0
HGLibA_01882	ANAPC4	5	0	66	0
HGLibA_01883	ANAPC4	17	0	37	0
HGLibA_01884	ANAPC4	44	0	41	0
HGLibA_01885	ANAPC5	1	0	29	0
HGLibA_01886	ANAPC5	72	0	62	0
HGLibA_01887	ANAPC5	33	0	44	0
HGLibA_01888	ANAPC7	96	0	72	0
HGLibA_01889	ANAPC7	99	0	100	0
HGLibA_01890	ANAPC7	149	0	59	0
HGLibA_01891	ANG	38	0	59	0
HGLibA_01892	ANG	10	0	43	0
HGLibA_01893	ANG	27	0	40	0
HGLibA_01894	ANGEL1	60	0	36	0
HGLibA_01895	ANGEL1	36	0	56	0
HGLibA_01896	ANGEL1	84	0	30	0
HGLibA_01897	ANGEL2	32	0	56	0
HGLibA_01898	ANGEL2	28	0	61	0
HGLibA_01899	ANGEL2	37	0	34	0
HGLibA_01900	ANGPT1	110	0	58	0
HGLibA_01901	ANGPT1	30	0	37	0
HGLibA_01902	ANGPT1	73	0	47	0
HGLibA_01903	ANGPT2	82	0	34	0
HGLibA_01904	ANGPT2	72	0	34	0
HGLibA_01905	ANGPT2	17	0	42	0
HGLibA_01906	ANGPT4	9	0	31	0
HGLibA_01907	ANGPT4	78	0	68	0
HGLibA_01908	ANGPT4	67	0	53	0
HGLibA_01909	ANGPTL1	70	0	27	0
HGLibA_01910	ANGPTL1	7	0	30	0
HGLibA_01911	ANGPTL1	22	0	41	0
HGLibA_01912	ANGPTL2	41	0	43	0
HGLibA_01913	ANGPTL2	9	0	30	0
HGLibA_01914	ANGPTL2	11	0	23	0
HGLibA_01915	ANGPTL3	22	0	31	0
HGLibA_01916	ANGPTL3	44	0	29	0
HGLibA_01917	ANGPTL3	14	0	30	0
HGLibA_01918	ANGPTL4	66	0	81	0
HGLibA_01919	ANGPTL4	8	0	45	0
HGLibA_01920	ANGPTL4	219	0	68	0
HGLibA_01921	ANGPTL5	92	0	61	0
HGLibA_01922	ANGPTL5	182	0	85	0
HGLibA_01923	ANGPTL5	73	0	61	0
HGLibA_01924	ANGPTL6	17	0	61	0
HGLibA_01925	ANGPTL6	13	0	66	0
HGLibA_01926	ANGPTL6	41	0	72	0
HGLibA_01927	ANGPTL7	77	0	38	0
HGLibA_01928	ANGPTL7	2	0	20	0
HGLibA_01929	ANGPTL7	23	0	59	0
HGLibA_01930	ANHX	133	0	78	0
HGLibA_01931	ANHX	48	0	50	0
HGLibA_01932	ANHX	105	0	89	0
HGLibA_01933	ANK1	31	0	41	0
HGLibA_01934	ANK1	13	0	33	0
HGLibA_01935	ANK1	98	0	55	0
HGLibA_01936	ANK2	119	0	51	0
HGLibA_01937	ANK2	44	0	80	0
HGLibA_01938	ANK2	30	0	46	0
HGLibA_01939	ANK3	138	0	74	0
HGLibA_01940	ANK3	54	0	51	0
HGLibA_01941	ANK3	51	0	47	0
HGLibA_01942	ANKAR	112	0	79	0
HGLibA_01943	ANKAR	77	0	69	0
HGLibA_01944	ANKAR	48	0	60	0
HGLibA_01945	ANKDD1A	43	0	58	0
HGLibA_01946	ANKDD1A	59	0	82	0
HGLibA_01947	ANKDD1A	44	0	35	0
HGLibA_01948	ANKDD1B	194	0	91	0
HGLibA_01949	ANKDD1B	40	0	62	0
HGLibA_01950	ANKDD1B	22	0	72	0
HGLibA_01951	ANKEF1	12	0	32	0
HGLibA_01952	ANKEF1	81	0	54	0
HGLibA_01953	ANKEF1	133	0	68	0
HGLibA_01954	ANKFN1	65	0	64	29
HGLibA_01955	ANKFN1	44	0	38	0
HGLibA_01956	ANKFN1	13	0	41	0
HGLibA_01957	ANKFY1	6	0	23	0
HGLibA_01958	ANKFY1	41	0	41	0
HGLibA_01959	ANKFY1	43	0	44	0
HGLibA_01960	ANKH	119	0	70	0
HGLibA_01961	ANKH	86	0	60	0
HGLibA_01962	ANKH	47	0	64	0
HGLibA_01963	ANKHD1	34	0	32	0
HGLibA_01965	ANKHD1	22	0	31	0
HGLibA_01966	ANKHD1-EIF4EBP3	89	0	85	1
HGLibA_01967	ANKHD1-EIF4EBP3	74	0	61	0
HGLibA_01968	ANKHD1-EIF4EBP3	21	0	60	0
HGLibA_01969	ANKIB1	146	0	72	0
HGLibA_01970	ANKIB1	46	0	37	1
HGLibA_01971	ANKIB1	15	0	48	0
HGLibA_01972	ANKK1	55	0	58	0
HGLibA_01973	ANKK1	7	0	23	0
HGLibA_01974	ANKK1	37	0	41	0
HGLibA_01975	ANKLE2	158	0	55	0
HGLibA_01976	ANKLE2	17	0	48	0
HGLibA_01977	ANKLE2	4	0	37	0
HGLibA_01978	ANKMY1	19	0	50	0
HGLibA_01979	ANKMY1	0	0	29	0
HGLibA_01980	ANKMY1	42	0	53	0
HGLibA_01981	ANKMY2	130	0	89	0
HGLibA_01982	ANKMY2	53	0	56	0
HGLibA_01983	ANKMY2	24	0	39	0
HGLibA_01984	ANKRA2	101	0	44	0
HGLibA_01985	ANKRA2	53	0	57	0
HGLibA_01986	ANKRA2	48	0	49	0
HGLibA_01987	ANKRD1	9	0	46	0
HGLibA_01988	ANKRD1	23	0	41	0
HGLibA_01989	ANKRD1	98	0	28	1
HGLibA_01990	ANKRD10	7	0	29	0
HGLibA_01991	ANKRD10	150	0	67	1
HGLibA_01992	ANKRD10	56	0	53	0
HGLibA_01993	ANKRD11	34	0	23	0
HGLibA_01994	ANKRD11	93	0	43	0
HGLibA_01995	ANKRD11	101	0	41	0
HGLibA_01996	ANKRD12	27	0	50	0
HGLibA_01997	ANKRD12	53	0	39	0
HGLibA_01998	ANKRD12	112	0	52	0
HGLibA_01999	ANKRD13A	29	0	32	0
HGLibA_02000	ANKRD13A	14	0	35	0
HGLibA_02001	ANKRD13A	123	0	50	0
HGLibA_02002	ANKRD13B	22	0	28	0
HGLibA_02003	ANKRD13B	17	0	72	0
HGLibA_02004	ANKRD13B	52	0	13	0
HGLibA_02005	ANKRD13C	52	0	71	0
HGLibA_02006	ANKRD13C	43	0	38	0
HGLibA_02007	ANKRD13C	4	0	49	0
HGLibA_02008	ANKRD13D	55	0	91	0
HGLibA_02009	ANKRD13D	53	0	50	0
HGLibA_02010	ANKRD13D	40	0	51	0
HGLibA_02011	ANKRD16	77	0	52	0
HGLibA_02012	ANKRD16	50	0	61	0
HGLibA_02013	ANKRD16	103	0	55	0
HGLibA_02014	ANKRD17	57	0	49	0
HGLibA_02015	ANKRD17	5	0	36	0
HGLibA_02016	ANKRD17	18	0	61	0
HGLibA_02017	ANKRD18A	171	0	43	1
HGLibA_02018	ANKRD18A	56	0	51	0
HGLibA_02019	ANKRD18A	55	0	54	0
HGLibA_02020	ANKRD18B	25	0	42	0
HGLibA_02021	ANKRD18B	20	0	60	0
HGLibA_02022	ANKRD18B	5	0	42	0
HGLibA_02023	ANKRD2	29	0	62	0
HGLibA_02024	ANKRD2	43	0	53	0
HGLibA_02025	ANKRD2	54	0	42	0
HGLibA_02026	ANKRD20A1	100	0	67	0
HGLibA_02035	ANKRD20A4	34	0	30	0
HGLibA_02036	ANKRD20A4	38	0	61	0
HGLibA_02038	ANKRD22	130	0	58	0
HGLibA_02039	ANKRD22	50	0	36	0
HGLibA_02040	ANKRD22	100	0	29	0
HGLibA_02041	ANKRD23	51	0	47	0
HGLibA_02042	ANKRD23	19	0	62	0
HGLibA_02043	ANKRD23	100	0	47	0
HGLibA_02044	ANKRD24	35	0	60	0
HGLibA_02045	ANKRD24	97	0	45	0
HGLibA_02046	ANKRD24	42	0	54	0
HGLibA_02047	ANKRD26	63	0	45	0
HGLibA_02048	ANKRD26	49	0	42	0
[truncated: 117,463 more rows]
