# Supplementary material for: Genome-wide CRISPR screen for HSV-1 host factors reveals PAPSS1 contributes to heparan sulfate synthesis
Source: Commun Biol. 2022 Jul 19;5:694. doi: 10.1038/s42003-022-03581-9 (PMC9296583; doi:10.1038/s42003-022-03581-9)
Supplement: Supplementary file 5 — Supplementary Data 2 [file 42003_2022_3581_MOESM5_ESM.xlsx]

## Sheet: HAP1 MTS (viability) assay
HAP1 cells	5000 cells/well in 96-well plate
48hpi, MOI3
clone name	replicate#1(%)	replicate#2(%)	replicate#3(%)	Av(%)	SEM(%)
WT	22.8042	25.8826	25.7391	24.8086	1.00307
Ctrl	20.4844	23.7092	25.8713	23.355	1.56511
NECTIN1 KO	106.375	104.498	104.608	105.16	0.608264
NECTIN1 KO+NECTIN1	27.3642	22.0273	22.1328	23.8414	1.76164
XYLT2 KO#1	106.275	105.992	104.718	105.662	0.478679
XYLT2 KO#2	74.6931	89.3681	86.1905	83.4172	4.45747
EXT2 KO#1	89.0704	106.676	101.531	99.0922	5.22639
EXT2 KO#2	101.054	93.1665	97.2279	97.1494	2.27716
IRF2BPL KO#1	17.761	8.92157	8.98367	11.8888	2.93619
IRF2BPL KO#2	26.6952	25.7163	27.9637	26.7917	0.650577
PAPSS1 KO#1	96.6667	94.2559	94.2211	95.0479	0.809454
PAPSS1 KO#2	79.8844	81.0433	84.5178	81.8151	1.39211
VANGL2 KO#1	22.9801	23.3299	29.5455	25.2851	2.13255
VANGL2 KO#2	26.2231	27.5391	26.4706	26.7442	0.403779
WT+lipofectamine 2000 (0)	31.8382	32.2165	29.6712	31.242	0.792931
WT+NC inhibitor 10nM	30.7453	28.6145	41.3498	33.5699	3.93831
WT+NC inhibitor 25nM	32.4151	27.1774	26.5993	28.7306	1.84977
WT+NC inhibitor 100nM	27.9108	36.4444	40.128	34.8277	3.61824
WT+mir4647 inhibitor 10nM	40.6283	36.5657	28.6648	35.2862	3.5123
WT+mir4647 inhibitor 25nM	29.5681	38.8087	28.4091	32.262	3.29041
WT+mir4647 inhibitor 100nM	29.0837	31.0373	36.8249	32.3153	2.32426
48hpi, MOI9
clone name	replicate#1(%)	replicate#2(%)	replicate#3(%)	Av(%)	SEM(%)
Ctrl	8.16609	10.8696	10.9249	9.98686	0.910527
Ctrl + surfen	92.522	92.0391	98.9796	94.5136	2.23736
XYLT2 KO#1	99.7386	101.864	102.097	101.233	0.750356
XYLT2 KO#1+empty	109.677	88.8408	90.2203	96.2462	6.72742
XYLT2 KO#1+XYLT2	9.51883	11.2561	7.82258	9.53251	0.9912
XYLT2 KO#1+XYLT2+surfen	98.8439	96.0969	93.1193	96.02	1.65302
XYLT2 KO#2	77.3371	82.4473	80.6667	80.1504	1.49761
XYLT2 KO#2+empty	94.019	88.2716	84.4056	88.8987	2.7928
XYLT2 KO#2+XYLT2	6.271	10.1553	6.5662	7.66417	1.24848
XYLT2 KO#2+XYLT2+surfen	88.9465	90.9713	92.9268	90.9482	1.14909
EXT2 KO#1	98.7437	99.5995	99.2347	99.1926	0.247927
EXT2 KO#1+empty	91.601	79.4574	96.875	89.3111	5.15675
EXT2 KO#1+EXT2	10.9792	10.8159	9.55005	10.4484	0.451646
EXT2 KO#1+EXT2+surfen	88.3117	80.5917	90.5376	86.4803	3.01362
EXT2 KO#2	94.2529	96.6314	99.7947	96.893	1.60511
EXT2 KO#2+empty	93.3955	92.6448	94.0945	93.3782	0.41859
EXT2 KO#2+EXT2	12.5171	10.4691	12.6406	11.8756	0.70417
EXT2 KO#2+EXT2+surfen	91.6149	98.6373	93.1138	94.4553	2.13529
PAPSS1 KO#1	95.1282	106.136	89.0704	96.7781	4.99496
PAPSS1 KO#1+empty	121.029	116.443	95.6735	111.048	7.80055
PAPSS1 KO#1+PAPSS1	10.9741	13.6697	15.5459	13.3965	1.3268
PAPSS1 KO#1+PAPSS1+surfen	87.228	83.4234	90.6469	87.0994	2.08622
PAPSS1 KO#2	81.5029	91.0941	103.807	92.1347	6.45966
PAPSS1 KO#2+empty	104.384	101.298	96.9636	100.882	2.1523
PAPSS1 KO#2+PAPSS1	14.9387	14.1585	9.33962	12.8123	1.75087
PAPSS1 KO#2+PAPSS1+surfen	90.501	94.5191	89.9029	91.641	1.44937

## Sheet: RPE-1 MTS (viability assay)
RPE-1 cells	4000 cells/well in 96-well plate
48hpi, MOI9
clone name	replicate#1(%)	replicate#2(%)	replicate#3(%)	Av(%)	SEM(%)
Ctrl	12.1787	12.8581	9.87097	11.6359	0.903998
XYLT2 KO	81.5075	82.8829	77.5202	80.6369	1.60813
EXT2 KO	91.129	80.9577	75.0524	82.3797	4.69507
PAPSS1 KO#1	18.4896	16.93	18.2713	17.897	0.487567
PAPSS1 KO#2	21.2547	21.0159	19.1844	20.485	0.653935
PAPSS2 KO#1	16.5174	13.7331	14.1254	14.7919	0.870133
PAPSS2 KO#2	22.1744	20.6004	19.0524	20.6091	0.901243
DKO #1	71.0133	62.7404	66.8706	66.8748	2.38818
DKO #2	92.2783	85.1742	86.9906	88.1477	2.13082

## Sheet: binding assay
HSV-1	relative to the Ctrl clone
clone name	replicate#1	replicate#2	replicate#3	Av	SEM
Ctrl	1.17204	1.16802	0.659947	1	0.170031
Ctrl+surfen	0.00722709	0.00481176	0.00276517	0.00493467	0.00128951
XYLT2 KO#1	0.00715485	0.00219084	0.00322939	0.00419169	0.00151161
XYLT2 KO#2	0.00510385	0.0105593	0.0244801	0.0133811	0.00576863
EXT2 KO#1	0.0336288	0.0340278	0.0247017	0.0307861	0.00304436
EXT2 KO#2	0.00808571	0.00577816	0.00413517	0.00599968	0.00114579
PAPSS1 KO#1	0.000315701	0.00012159	0.000292863	0.000243385	6.1253e-05
PAPSS1 KO#1+empty	0.00113098	0.000961417	0.000798228	0.000963543	9.6064e-05
PAPSS1 KO#1+PAPSS1	0.142089	0.290049	0.564791	0.33231	0.12384
PAPSS1 KO#1+PAPSS1+surfen	0.00238212	0.00181052	0.00146809	0.00188691	0.000266609
PAPSS1 KO#2	0.000675321	0.000159171	0.000562399	0.00046563	0.000156658
PAPSS1 KO#2+empty	0.00179014	0.00172238	0.00167449	0.001729	3.35503e-05
PAPSS1 KO#2+PAPSS1	0.329619	0.494714	0.523653	0.449329	0.0604349
PAPSS1 KO#2+PAPSS1+surfen	0.00600636	0.00585125	0.00411208	0.00532323	0.000607228
mock(PBS)	0	0	0	0	0
HSV-2	relative to the Ctrl clone
clone name	replicate#1	replicate#2	replicate#3	Av	SEM
Ctrl	0.906272	1.3058	0.787926	1	0.156671
PAPSS1 KO#1	0.00543707	0.00553132	0.00260873	0.00452571	0.000958873
PAPSS1 KO#2	0.00103788	0.00204003	0.000936232	0.00133805	0.000352215
mock (PBS)	0	0	0	0	0
HBV	relative to the Ctrl clone
clone name	replicate#1	replicate#2	replicate#3	Av	SEM
Ctrl	0.939335	0.962818	1.09785	1	0.0493911
PAPSS1 KO#1	0.171429	0.213699	0.164384	0.18317	0.0153991
PAPSS1 KO#2	0.164384	0.114481	0.238356	0.172407	0.0359839
mock (PBS)	5.11937e-05	0.000125049	3.63992e-05	7.08806e-05	2.74188e-05
HCoV OC43	relative to the Ctrl clone
clone name	replicate#1	replicate#2	replicate#3	Av	SEM
Ctrl	1.0138	1.07926	0.906931	1	0.0502251
PAPSS1 KO#1	0.126237	0.117043	0.104895	0.116058	0.00618056
PAPSS1 KO#2	0.216382	0.0850774	0.0921375	0.131199	0.0426403
mock (PBS)	2.4949e-11	4.9996e-11	7.15487e-12	2.73666e-11	1.24261e-11

## Sheet: progeny virus titration
HSV-1
clone name	replicate#1(PFU/ml)	replicate#2(PFU/ml)	replicate#3(PFU/ml)	Av(PFU/ml)	SEM(PFU/ml)
Ctrl	360000000	270000000	390000000	340000000	3.60555e+07
Ctrl+surfen	20000000	12000000	11000000	1.43333e+07	2.848e+06
XYLT2 KO#1	5900000	5400000	5400000	5.56667e+06	166667
XYLT2 KO#2	2100000	1300000	1300000	1.56667e+06	266667
EXT2 KO#1	180000	270000	150000	200000	36055.5
EXT2 KO#2	1400000	2500000	1500000	1800000	351188
PAPSS1 KO#1	270000	300000	290000	286667	8819.17
PAPSS1 KO#1+empty	920000	660000	620000	733333	94044.9
PAPSS1 KO#1+PAPSS1	100000000	44000000	69000000	71000000	1.61967e+07
PAPSS1 KO#2	1600000	720000	1400000	1240000	266333
PAPSS1 KO#2+empty	660000	630000	600000	630000	17320.5
PAPSS1 KO#2+PAPSS1	84000000	39000000	63000000	62000000	1.3e+07

## Sheet: cell-to-cell spreading assay
number of plaques	relative to the Ctrl clone
clone name	replicate#1	replicate#2	replicate#3	Av	SEM
Ctrl	1.08434	0.795181	1.12048	1	0.10294
EXT2 KO	0.975904	1.08434	1.3012	1.12048	0.0956296
EXT2 KO+empty	0.975904	1.15663	0.795181	0.975904	0.10434
EXT2 KO+EXT2	1.3012	0.903614	0.975904	1.06024	0.122276
Plaque size				Ctrl
clone name	Av	SEM		plaque #	replicate#1	replicate#2	replicate#3
Ctrl	1	0.0496914		1	0.747145	1.20228	0.557912
EXT2 KO	0.553779	0.020998		2	1.05383	1.35889	1.58075
EXT2 KO+empty	0.62137	0.0328634		3	1.06852	0.781403	1.24959
EXT2 KO+EXT2	1.00593	0.0397905		4	1.07667	0.869494	0.998369
				5	0.858075	0.694943	1.26917
				6	0.553018	1.04405	1.00489
				7	0.892333	1.04894	1.2447
				8	1.03752	1.31974	1.43719
				9	0.825449	0.668842	0.469821
				10	0.872757	0.995106	1.2186
				EXT2 KO
				plaque #	replicate#1	replicate#2	replicate#3
				1	0.634584	0.680261	0.608483
				2	0.714519	0.546493	0.526917
				3	0.502447	0.495922	0.340946
				4	0.610114	0.515498	0.615008
				5	0.628059	0.461664	0.616639
				6	0.600326	0.508972	0.355628
				7	0.662316	0.561175	0.352365
				8	0.75367	0.600326	0.458401
				9	0.508972	0.75367	0.331158
				10	0.59217	0.45677	0.619902
				EXT2 KO+empty
				plaque #	replicate#1	replicate#2	replicate#3
				1	0.536705	0.637847	0.536705
				2	0.631321	0.319739	0.67863
				3	0.859706	0.389886	0.890701
				4	0.487765	0.538336	0.675367
				5	0.675367	0.82708	0.926591
				6	0.208809	0.644372	0.959217
				7	0.626427	0.694943	0.683524
				8	0.49429	0.553018	0.752039
				9	0.817292	0.495922	0.66721
				10	0.355628	0.60522	0.471452
				EXT2 KO+EXT2
				plaque #	replicate#1	replicate#2	replicate#3
				1	1.00653	0.978793	1.31811
				2	1.07178	1.07341	1.20881
				3	0.783034	0.820555	1.33605
				4	1.06199	0.773246	0.880914
				5	1.07178	1.29038	1.45024
				6	0.936378	0.846656	1.12235
				7	0.464927	0.668842	0.890701
				8	0.867863	1.18923	1.1354
				9	1.0832	1.19413	1.12724
				10	0.822186	0.779772	0.923328

## Sheet: FACS (HepS expression)
HAP1 cells	relative to the Ctrl clone
clone name	replicate#1(MFI)	replicate#2(MFI)	replicate#3(MFI)	Av(MFI)	SEM(MFI)
Ctrl	0.990542	1.00344	1.00602	1	0.00478742
Ctrl+heparinase	0.00714531	0.00980224	0.00954428	0.00883061	0.000845932
XYLT2 KO#1	0.00319862	0.00314703	0.00317283	0.00317283	1.4893e-05
XYLT2 KO#2	0.00265692	0.00273431	0.00256406	0.00265176	4.92144e-05
EXT2 KO#1	0.0129235	0.0140843	0.0135684	0.0135254	0.00033578
EXT2 KO#2	0.00521066	0.00570077	0.00528805	0.00539983	0.000152122
Isotype	0.00197592	0.00201978	0.00192175	0.00197248	2.83488e-05
HAP1 cells	relative to the Ctrl clone
clone name	replicate#1(MFI)	replicate#2(MFI)	replicate#3(MFI)	Av(MFI)	SEM(MFI)
Ctrl	1.01742	0.954704	1.02787	1	0.0228482
PAPSS1 KO#1	0.00557491	0.00466899	0.00449477	0.00491289	0.000334809
PAPSS1 KO#1+empty	0.00616725	0.0043554	0.00421603	0.00491289	0.000628467
PAPSS1 KO#1+PAPSS1	0.749129	0.790941	0.763066	0.767712	0.0122915
PAPSS1 KO#2	0.00297213	0.00311498	0.00404181	0.00337631	0.000335298
PAPSS1 KO#2+empty	0.00273868	0.00275958	0.00266202	0.00272009	2.96566e-05
PAPSS1 KO#2+PAPSS1	1	0.982578	1.00697	0.996516	0.00725319
Isotype	0.0024216	0.00249477	0.00247038	0.00246225	2.15102e-05
RPE-1 cells	relative to the Ctrl clone
clone name	replicate#1(MFI)	replicate#2(MFI)	replicate#3(MFI)	Av(MFI)	SEM(MFI)
Ctrl	1.00373	1.00373	0.992537	1	0.00373134
XYLT2 KO	0.0178358	0.0184328	0.0197761	0.0186816	0.000573759
Isotype	0.00425373	0.00406716	0.00410448	0.00414179	5.69972e-05
RPE-1 cells	relative to the Ctrl clone
clone name	replicate#1(MFI)	replicate#2(MFI)	replicate#3(MFI)	Av(MFI)	SEM(MFI)
Ctrl	0.998955	1.00209	0.998955	1	0.00104466
EXT2 KO	0.0063463	0.00603291	0.00544529	0.0059415	0.000264087
EXT2 KO+empty	0.00481849	0.00399582	0.00509271	0.00463568	0.000329575
EXT2 KO+EXT2	0.579786	0.568033	0.571951	0.573257	0.00345489
Isotype	0.00388613	0.0037451	0.00384304	0.00382476	4.17251e-05
RPE-1 cells	relative to the Ctrl clone
clone name	replicate#1(MFI)	replicate#2(MFI)	replicate#3(MFI)	Av(MFI)	SEM(MFI)
Ctrl	1.01425	0.994302	0.991453	1	0.00716983
PAPSS1 KO#1	0.643875	0.615385	0.603989	0.621083	0.0118613
PAPSS1 KO#2	0.45584	0.447293	0.441595	0.448243	0.00413951
Isotype	0.00268661	0.00267806	0.00274074	0.0027018	1.96239e-05
RPE-1 cells	relative to the Ctrl clone
clone name	replicate#1(MFI)	replicate#2(MFI)	replicate#3(MFI)	Av(MFI)	SEM(MFI)
Ctrl	1	0.993007	1.00699	1	0.00403741
PAPSS2 KO#1	0.818182	0.811189	0.818182	0.815851	0.002331
PAPSS2 KO#2	0.748252	0.741259	0.741259	0.74359	0.002331
DKO #1	0.0476923	0.051049	0.0473427	0.0486946	0.00118148
DKO #2	0.0258042	0.0234266	0.0246853	0.0246387	0.000686756
Isotype	0.00596503	0.00602098	0.00603497	0.00600699	2.1364e-05
AGS cells	relative to the Ctrl clone
clone name	replicate#1(MFI)	replicate#2(MFI)	replicate#3(MFI)	Av(MFI)	SEM(MFI)
Ctrl	1.19128	0.905772	0.902943	1	0.0956458
PAPSS1 KO#1	0.0181947	0.0183079	0.0157046	0.0174024	0.000849525
PAPSS1 KO#2	0.0176853	0.0180249	0.0161007	0.0172703	0.000592954
Isotype	0.0168647	0.0166667	0.0171477	0.016893	0.000139584
A549 cells	relative to the Ctrl clone
clone name	replicate#1(MFI)	replicate#2(MFI)	replicate#3(MFI)	Av(MFI)	SEM(MFI)
Ctrl	1.01189	0.999017	0.989094	1	0.00659908
PAPSS1 KO#1	0.590023	0.593778	0.593778	0.592526	0.00125156
PAPSS1 KO#2	0.426962	0.413284	0.415162	0.41847	0.00428082
Isotype	0.0208922	0.0206508	0.0204899	0.0206776	0.000116902
